# Supplementary material for: LipidCruncher: An open-source web application for processing, visualizing, and analyzing lipidomic data
Source: bioRxiv. 2025 May 1:2025.04.28.650893. Preprint. [Version 1] doi: 10.1101/2025.04.28.650893 (PMC12247890; doi:10.1101/2025.04.28.650893)
Supplement: Supplement 1 [file media-1.zip]

Archive with 2 entries (2 files):
- Supplementary_files_04252025.xlsx
- user_guide.pdf
