# Supplementary material for: LipidCruncher: An open-source web application for processing, visualizing, and analyzing lipidomic data
Source: bioRxiv. 2025 May 1:2025.04.28.650893. Preprint. [Version 1] doi: 10.1101/2025.04.28.650893 (PMC12247890; doi:10.1101/2025.04.28.650893)
Supplement: Supplement 1 [file media-1.zip › Supplementary_files_04252025.xlsx]

## Sheet: Supplementary_File-1
LipidMolec	intensity[s1]	intensity[s2]	intensity[s3]	intensity[s4]	intensity[s5]	intensity[s6]	intensity[s7]	intensity[s8]	intensity[s9]	intensity[s10]	intensity[s11]	intensity[s12]
AcCa(14:0)	0.509458	0.181248	0.0743747	0.359576	0.177683	0.197567	0.0758533	0.373857	3.49091	3.47889	3.16608	3.4879
AcCa(16:0)	8.33502	4.50816	2.27368	5.66502	1.89188	1.8942	2.06321	5.89681	5.68595	5.67452	6.51043	5.68309
AcCa(18:0)	4.60939	2.2656	4.59789	4.06219	3.26605	2.97369	1.83262	5.60197	3.06777	3.05563	4.1989	3.06474
AcCa(18:1)	6.18628	2.25792	5.61853	8.19223	1.52117	1.28996	1.45638	2.9484	2.64463	2.63238	3.23395	2.64157
AcCa(18:2)	2.47798	1.55136	3.18316	5.44452	0.901198	0.794342	1.41997	2.17002	1.40165	1.38907	1.56571	1.39851
AcCa(2:0)	3.4657	2.2656	3.61768	1.90813	3.60479	3.17058	5.18837	6.76953	5.77851	5.76711	5.96058	5.77566
Cer(16:0_d18:1)	23.3333	29.8707	25.766	20.0379	32.7216	21.2877	15.0074	41.537	12.211	12.2076	12.3256	12.2102
Cer(18:0_d18:1)	0.405588	1.45733	1.29574	0.599147	0.387216	0.776712	0.473151	1.89165	2.2551	2.25053	1.84139	2.25396
Cer(20:0_d18:1)	0.940196	0.449871	0.390957	1.12133	0.506598	0.914795	0.807692	1.48157	3.69777	3.69337	2.46794	3.69667
Cer(22:0_d18:1)	8.44118	9.77586	6.68723	2.64739	8.90722	4.7811	5.00248	12.6992	6.49941	6.49533	7.54129	6.49839
Cer(23:0_d18:1)	14.0686	19.7328	8.93617	13.0047	26.2268	15.4767	15.268	26.3906	18.4642	18.4615	12.651	18.4636
Cer(24:0_d18:1)	26.7647	21.5431	26.8085	21.6967	34.0825	25.2	23.397	38.6268	8.8136	8.80979	9.89116	8.81265
Cer(24:1_d18:1)	32.3235	37.5647	24.4255	24.218	21.5258	18.1233	15.3722	25.8614	48.7948	48.7956	35.3117	48.795
Cer(16:0_d18:2)	5.16765	6.74353	2.98617	1.68531	4.76289	4.21726	3.05881	5.46992	2.65393	2.64941	2.32649	2.6528
Cer(20:0_d18:2)	5.50392	6.41767	3.50745	2.32891	4.52784	4.26329	3.87692	3.69732	2.45698	2.45243	2.26242	2.45584
Cer(22:0_d18:2)	0.00543529	0.0112241	7.6e-08	0.0134028	2.03505	0.770959	0.238139	0.489449	2.068	2.06341	1.32504	2.06685
Cer(23:0_d18:2)	2.81373	3.74741	3.31383	3.15829	3.14227	2.03096	2.53251	3.08882	7.18875	7.18475	5.0223	7.18775
Cer(24:0_d18:2)	7.06863	6.5444	0.0137766	1.69194	11.567	8.45753	7.08685	10.9795	12.9988	12.9955	9.69384	12.998
Cer(24:1_d18:2)	13.7255	18.556	16.3085	11.545	8.41237	5.86849	2.63672	11.3102	3.67808	3.67367	8.11787	3.67698
Ch()	2919.26	2384.07	10750	2758.46	1652.82	4113.32	2736.09	1725.6	2039.84	2040.14	2095.29	2039.91
ChE(18:1)	273.178	311.763	1112.31	258.739	18.4877	102.189	43.9951	30.6256	178.486	178.413	176.632	178.467
ChE(18:2)	934.698	800.038	4605.5	761.249	190.841	1846.27	598.52	267.391	177.377	177.304	148.251	177.359
ChE(20:4)	516.896	419.504	1923.81	226.664	183.173	1399.73	466.379	317.138	71.616	71.5217	44.262	71.5924
ChE(22:6)	123.356	98.3613	100.362	112.362	447.625	575.905	205.207	154.993	178.361	179.362	180.687	198.387
CL(18:1_18:1_18:2_18:2)	2.67087	0.360563	0.15773	0.461192	0.498255	0.610013	22.6923	2.24516	3.36187	2.8317	2.8781	3.31687
CL(18:1_18:1_18:1_18:2)	0.292598	0.000185039	0.000265816	0	0.000661477	0.164519	0.0105192	3.63636	0	0	0	0
Co(Q9)	106.457	180.282	292.199	636.393	4.51007	5.19641	15.3077	9.99413	0.16595	0.159536	0.124076	0
DG(10:0_18:2)	3.27559	2.65415	3.46099	3.91626	0	0	0.0648077	0	2.01653	2.01086	1.88012	2.01511
DG(12:0_18:2)	24.9134	16.8513	34.0426	32.9791	5.64832	8.17458	7.36538	4.76246	19.5702	19.5717	20.4808	19.5706
DG(12:0_20:5)	99.5276	78.1221	106.383	97.9066	19.2	25.6739	25.3846	17.7126	2.18843	2.18283	1.69334	2.18703
DG(13:0_18:2)	1.04567	13.8216	0.272908	8.94042	1.47e-06	0.462131	0.936538	6.29e-11	2.08264	2.07701	2.49312	2.08124
DG(14:0_14:0)	36.8504	28.0438	38.0142	30.1449	7.38792	8.91399	6.32692	8.8915	1.0314	1.02534	-0.740782	1.02989
DG(14:0_16:0)	69.2913	50.579	65.5319	15.8196	3.8443	9.57125	7.78846	6.19355	9.65289	9.65032	19.522	9.65225
DG(14:0_16:1)	33.3858	18.4538	26.7234	35.5556	3.11409	3.49166	2.26923	1.43343	16	16	14.8575	16
DG(14:0_18:1)	166.929	69.6088	129.645	135.781	1.2306	13.5764	1.175	9.29032	8.39669	8.39361	30.5998	8.39592
DG(14:0_18:2)	655.118	515.806	797.163	847.665	108.242	167.189	143.462	90.088	165.289	165.35	231.489	165.304
DG(14:0_18:3)	7.65354	3.93114	5.75887	1.62061	1.20483	2.362	3.84615	0.342522	7.80165	7.79833	8.40455	7.80082
DG(14:1_18:2)	10.8031	6.83568	15.9433	18.4477	2.45e-08	0.794865	1.28e-05	1.73e-08	4.09917	4.09435	4.46029	4.09797
DG(14:2_18:2)	2.66772	5.83412	0.00493617	2.09984	0.00212403	3.43e-06	1.13e-06	2.2e-05	1.37521	1.36928	1.02222	1.37373
DG(15:0_16:0)	2.34016	6.43505	8.9078	8.70853	0.826846	1.68832	1.02308	0.943109	1.87769	1.87196	3.28098	1.87626
DG(15:0_18:1)	52.9134	39.5618	56.1702	43.285	4.96107	7.37356	8.53846	4.5044	36.1653	36.1735	36.541	36.1673
DG(15:0_18:2)	110.236	92.8951	102.979	131.659	13.9383	15.5071	19.8077	7.62463	92.562	92.593	92.4959	92.5697
DG(15:1_18:2)	25.6063	24.5383	24.3688	29.8873	0.809664	0.560719	0.453846	0.135132	12.4959	12.4944	13.3423	12.4955
DG(15:2_18:2)	6.17323	13.1205	0.953191	7.72947	0.262013	0	0	0	2.71736	2.71197	2.66053	2.71601
DG(16:0_16:0)	560.63	483.255	182.695	373.591	36.9396	41.6945	39.8077	38.7097	173.223	173.287	225.478	173.239
DG(16:0_16:1)	560.63	282.942	536.17	254.3	41.8792	64.6983	52.5	38.9443	440.992	441.164	455.627	441.035
DG(16:0_16:2)	62.9921	45.5712	38.2979	50.7568	8.31141	12.8575	10.6154	12.5748	11.8347	11.833	9.51233	11.8343
DG(16:0_17:0)	5.82677	6.58529	7.26241	3.91626	0.715168	1.08241	0.851923	0.903226	2.39339	2.38788	2.16427	2.39201
DG(16:0_17:1)	24.8504	16.7512	16.7376	27.0531	3.15705	2.01078	2.75	1.26452	8.92562	8.92275	9.94103	8.9249
DG(16:0_18:0)	42.8346	48.8263	58.4397	126.763	19.2	10.0231	18.0192	16.305	57.719	57.7359	51.7716	57.7232
DG(16:0_18:1)	3559.06	1489.83	3943.26	2859.9	461.745	829.782	719.231	344.868	3127.27	3128.53	3154.92	3127.59
DG(16:0_18:2)	13196.9	12244.1	15971.6	15072.5	1552.75	3286.26	2980.77	1346.63	4013.22	4014.84	4992.43	4013.63
DG(16:0_18:3)	752.756	743.662	834.043	876.006	67.0067	200.257	51.9231	54.4282	65.9174	65.9376	49.3276	65.9224
DG(16:0_20:1)	7.84252	7.98748	34.6099	73.6876	5.47651	5.01155	8.30769	8.42229	31.5372	31.5435	39.144	31.5388
DG(16:0_20:4)	164.094	140.72	105.248	152.271	76.4564	57.9204	60.7692	90.7918	12.2975	12.296	20.6646	12.2971
DG(16:0_20:5)	8976.38	7687.01	9787.23	9095.01	2426.85	4107.83	3788.46	2416.42	527.603	527.811	500.733	527.655
DG(16:0_22:1)	40.9449	48.3255	65.5319	63.3816	1.69235	1.59178	2.32692	3.21408	8.8595	8.85661	8.11147	8.85878
DG(16:0_22:4)	22.8346	20.9577	28.1986	23.781	0.277047	0.402567	0.271154	0.837537	14.0165	14.0157	12.8953	14.0163
DG(16:1_16:1)	195.906	67.856	137.305	215.652	2.4698	2.11553	1.64615	2.55718	1.56033	1.55448	0.401764	1.55887
DG(16:1_18:1)	212.598	6535.21	274.326	7987.12	54.5503	28.1386	15.1923	753.079	638.678	638.93	633.864	638.741
DG(16:1_18:2)	601.575	743.662	479.433	876.006	52.6174	200.257	118.077	48.0938	43.5702	43.5814	3.26558	43.573
DG(16:2_18:2)	257.323	120.438	161.986	270.531	54.3356	136.175	122.692	55.8358	272.397	272.501	279.327	272.423
DG(17:0_18:1)	37.4803	32.0501	40.8511	47.4074	5.06846	6.12067	6.11538	5.16129	28.562	28.5671	28.5432	28.5633
DG(17:0_18:2)	93.8583	108.419	137.872	115.684	21.2403	11.3582	24.6154	15.1085	61.2893	61.3076	63.0381	61.2938
DG(17:0_20:5)	33.0709	216.839	264.113	213.076	45.1007	47.8562	33.6538	40.3519	8.33058	8.32747	24.6883	8.3298
DG(17:1_18:1)	79.685	53.8341	51.9149	71.6264	5.97047	6.22336	8.71154	3.28446	53.3554	53.3705	53.1526	53.3592
DG(17:1_18:2)	58.8976	44.0689	103.262	105.636	6.07785	4.457	3.75	3.91789	28.1653	28.1702	27.4354	28.1665
DG(17:1_20:5)	21.0394	205.822	75.7447	44.5733	3.39329	5.2991	8.61538	2.81525	9.45455	9.45189	-2.86194	9.45388
DG(17:1_18:0)	8.18898	4.05634	7.29078	8.76006	0.285638	1.25289	0.923077	0.8	0.727273	0.721085	-4.70244	0.725726
DG(18:0_18:0)	137.008	118.435	151.489	118.261	84.1879	78.0488	77.8846	103.695	8.46281	8.45976	9.07021	8.46205
DG(18:0_18:1)	337.008	220.845	493.617	401.932	47.8926	50.1155	42.3077	45.2786	279.669	279.776	286.033	279.696
DG(18:0_18:2)	1149.61	1502.35	1078.01	1249.6	244.832	308.087	253.846	109.326	826.446	826.775	616.974	826.528
DG(18:0_20:3)	17.6063	18.5039	22.9787	14.5056	5.54094	8.87291	9.67308	10.0411	17.5207	17.5213	17.6045	17.5208
DG(18:0_20:4)	220.787	151.987	419.858	340.097	135.946	159.178	68.0769	75.0733	224.132	224.217	207.396	224.153
DG(16:2_18:1)	2072.44	383.099	351.773	468.921	126.711	136.38	139.231	75.7771	10.7107	10.7086	29.3579	10.7102
DG(16:3_18:1)	538.583	393.114	502.128	569.404	145.396	293.71	271.154	126.452	70.7438	70.766	67.3599	70.7493
DG(18:1_18:1)	2932.28	1885.45	1024.11	2962.96	162.362	200.668	263.462	170.088	198.347	198.421	609.026	198.366
DG(18:1_18:2)	12598.4	11467.9	15461	14634.5	876.242	928.37	1269.23	675.66	4727.27	4729.18	3924.4	4727.75
DG(18:1_18:3)	238.425	252.895	292.199	296.296	11.0389	27.5225	19.8077	14.3343	94.5455	94.5773	74.6225	94.5534
DG(18:1_19:1)	13.3228	10.3912	22.7801	15.4332	0.292081	0.137612	0.542308	0.4739	4.37025	4.36554	6.30823	4.36907
DG(18:1_20:1)	168.819	159.249	128.794	136.554	1.45181	2.64955	2.03846	1.32082	31.8017	31.8081	55.8351	31.8033
DG(18:1_20:3)	37.7953	33.5524	57.305	60.8052	3.80134	2.73171	3.03846	2.97947	27.8347	27.8395	26.5313	27.8359
DG(18:1_22:1)	43.7795	36.8075	74.6099	58.744	0.483221	0.00328626	2.59615	1.48504	9.98347	9.98103	9.63652	9.98286
DG(18:2_18:2)	1530.71	2463.85	3489.36	2859.9	1030.87	1528.11	1371.15	572.434	228.76	228.847	165.917	228.782
DG(18:2_18:3)	847.244	788.732	970.213	1102.74	54.3356	76.2003	83.6538	45.9824	532.893	533.102	566.305	532.945
DG(18:2_20:2)	112.756	90.3912	124.255	97.3913	8.76242	5.03209	7.38462	7.22581	24	24.0032	19.2836	24.0008
DG(18:2_22:2)	7.77953	6.81064	10.7518	9.06924	0.227651	3.84e-10	0.0576923	0.000170557	4.58182	4.57719	4.64359	4.58066
DG(18:2_22:6)	240.63	182.285	76.3121	86.0548	6.01342	12.5289	9.76923	14.3109	1.62645	1.62062	3.11904	1.62499
DG(18:2_24:6)	7.1811	5.20814	9.53191	8.219	0	0	0	0	3.12727	3.12206	2.36396	3.12597
DG(18:3_22:6)	9.10236	6.38498	10.2411	5.23027	0	0	0	0	2.61818	2.61276	2.75591	2.61683
DG(18:1_19:0)	8.94488	13.6463	25.4752	10.9758	0.715168	0.396406	0.621154	0.358944	3.1405	3.13529	3.53135	3.13919
DG(18:2_19:0)	25.5748	32.3005	56.1702	39.6779	1.36161	0.505263	1.55577	1.19413	7.20661	7.20305	7.9376	7.20572
DG(18:2_19:1)	17.5118	18.8795	15.6312	13.5008	0.869799	0.638768	1.77115	0.502053	12.8926	12.8913	12.2395	12.8922
DG(18:1_20:0)	62.9921	59.0923	86.8085	48.6957	3.9302	2.71117	3.13462	3.98827	11.9008	11.8992	13.0791	11.9004
DG(18:2_20:0)	58.5827	3.9061	82.5532	87.8583	0.489664	1.24467	1.44808	0.57478	28.0992	28.1041	27.9967	28.1004
DG(18:2_20:1)	308.976	538.341	419.858	672.464	15.0336	12.344	24.8077	16	281.653	281.761	278.383	281.68
DG(18:2_22:0)	31.2441	40.313	78.0142	64.1546	0.19651	0.00581258	4.57692	0.300293	6.67769	6.67391	6.65099	6.67674
DG(18:2_22:1)	2.79055	0.913928	85.3901	2.31626	0.00135302	0.252632	0.515385	0.429326	0.34314	0.336798	0.97254	0.341555
DG(18:2_24:1)	48.8189	42.5665	91.3475	60.2899	2.00591	1.99641	5.88462	1.90733	8.99174	8.9889	10.0141	8.99103
DG(16:1_23:4)	13.5748	1.64507	3.29078	4.30274	0.140456	0.429268	0.586538	0	0.54281	0.536548	0.615867	0.541245
DG(4:0_9:0)	0.387402	0.0438185	0.0961702	0.00057971	0.257718	0.135764	0.0546154	6.09971	0.0232066	0.016734	0.128397	0.021589
DG(22:5_O-16:0)	0.992126	0.595931	0.712057	0.793559	0.158711	0	0.0869231	0.293255	4.57521	4.57058	4.5497	4.57405
DG(22:6_O-16:0)	5.00787	5.93427	5.3617	5.04992	2.23356	6.3466	3.26923	1.64223	4.15868	4.15388	9.10995	4.15748
DG(20:1_O-30:1)	95.1181	58.5915	103.83	16.5668	4.74631	8.44159	10.5192	1.25748	16.0661	16.0661	16.2782	16.0661
BMP(18:2_18:2)	0	1.79814	0.800124	1.07945	9.51935	18.5607	11.9302	12.4148	12.3513	14.2871	13.3863	15.8372
BMP(18:2_22:5)	2.42857	2.06387	6.27826	6.30115	0.4674	0.310809	0.77268	0.468274	1.48627	1.75463	1.5622	1.56262
BMP(18:2_22:6)	3.2	9.92075	26.4348	5.83603	29.5642	44.4798	42.8605	45.125	20.273	19.373	17.31	21.3613
LPC(18:0)	0.779783	0.371712	1.36421	1.21272	0.100346	0.177878	0.147459	0.402162	3.66281	3.65084	6.92946	3.65982
LPC(18:2)	88.5487	49.4592	44.6653	20.7774	113.768	77.3975	15.7168	208.747	18.3802	18.3722	36.885	18.3782
LPC(20:0)	2.25271	1.20576	1.73811	1.38233	0.0193023	0.0970863	0.113477	0	6.49256	6.48135	8.39408	6.48976
LPC(16:0)	365.632	162.816	229.389	195.901	100.346	126.959	94.665	198.133	126.678	126.699	156.396	126.683
LPC(17:0)	6.58484	3.54048	5.01221	3.85018	4.19281	3.37426	3.31934	1.54496	3.96694	3.95505	4.57268	3.96397
LPC(18:1)	59.6101	14.5152	23.1411	26.7138	13.2943	7.53607	6.12895	16.5111	12.6413	12.6318	12.2647	12.6389
LPC(19:0)	4.73069	2.23488	2.56674	2.51873	1.41891	1.01839	1.32288	3.27862	1.63967	1.62715	2.50705	1.63654
LPC(20:1)	1.36375	0.95232	0.842779	0.561413	0.198136	0.0930127	0.272465	0.504767	0.240661	0.227764	0.444375	0.237438
LPC(20:4)	19.7545	6.75072	10.8126	7.47138	8.18109	5.55361	4.32668	19.8133	4.07273	4.06086	6.11698	4.06976
LPC(20:5)	0.000843899	0.000194304	0.000302147	0.000379081	0	0.000317737	0	0	8.39669	8.386	6.11061	8.39402
LPC(22:0)	1.83682	1.37472	1.96042	1.61979	0.284421	0.746818	0.40354	0.863292	2.40661	2.3943	3.0028	2.40353
LPC(22:6)	15.8383	5.50656	7.872	5.95336	1.85353	2.5867	1.96005	5.68452	1.86446	1.852	2.86017	1.86135
LPC(24:0)	2.94585	2.48832	2.88	2.37456	0.77976	1.60226	1.22579	2.07568	4.03306	4.02118	5.26023	4.03009
LPC(30:0)	6.39422	3.87072	7.28589	4.42686	2.20506	2.53239	1.87509	7.05258	8.39669	8.386	7.24815	8.39402
LPC(O-16:0)	3.72563	1.8432	2.112	1.73852	1.43169	1.81273	0.776738	3.04275	1.57355	1.56102	1.74277	1.57042
LPC(P-21:5)	0.45574	0.185856	0.297095	0.3053	0.215393	0.22744	0.158989	0.451695	5.3157	5.30418	4.68973	5.31282
LPE(16:0)	16.0081	10.7454	12.7546	8.01908	22.8302	25.1596	13.5836	54.0833	16.7391	16.7885	13.704	16.7514
LPE(18:0)	23.6992	19.1481	23.4172	11.1679	82.1887	83.6702	45.0178	136.889	62.2696	62.7102	52.0703	62.379
LPE(18:1)	12.1626	9.98148	9.78528	6.00382	18.3472	15.0957	7.98577	23.2222	10.8087	10.8071	8.32107	10.8083
LPE(18:2)	20.3008	14.2083	14.1043	8.48092	67.2453	59.6809	32.1388	99	20.6609	20.7439	19.4274	20.6815
LPE(20:4)	12.252	8.25	10.9325	7.76718	27.8943	32.9415	18.4377	41.6778	12.7217	12.7365	11.1452	12.7254
PC(14:0_16:0)	19.6202	34.5779	41.2033	28.5739	13.0084	21.148	7.10743	26.2075	49.7754	49.773	40.3332	49.7748
PC(15:0_18:2)	5.10662	8.40244	0.146656	0.131567	15.1434	11.4478	11.9645	17.3432	3.04794	3.04481	2.57146	3.04716
PC(16:0_16:0)	328.235	401.104	625.033	420.204	241.549	130.181	229.487	339.156	656.131	656.137	334	656.132
PC(16:0_16:1)	87.0142	94.7435	112.785	84.9102	64.7937	55.2128	36.0941	83.5042	110.863	110.862	70.8332	110.863
PC(16:0_17:1)	8.70142	8.09123	13.8625	1.96771	13.5545	10.46	8.11004	16.5467	26.3099	26.3071	18.0331	26.3092
PC(16:0_18:0)	53.418	28.9417	75.423	42.8898	21.6227	24.2379	15.1283	23.6381	67.8756	67.8734	50.7998	67.875
PC(16:0_18:1)	594.653	719.221	726.295	620.163	1134.51	1089.06	797.636	1045.73	1218.53	1218.54	1000	1218.53
PC(16:0_18:2)	1528.63	1801.51	1745.9	1440.29	5238.11	5166.71	2170.1	6192.16	1351.05	1351.06	1425	1351.05
PC(16:0_20:4)	219.383	266.596	328.579	190.686	342.587	291.26	194.953	570.398	446.039	446.043	358.167	446.04
PC(16:0_20:5)	19.7546	30.9472	22.2428	20.1988	10.4514	17.349	10.1376	9.60941	22.1404	22.1375	22.1498	22.1397
PC(16:0_22:5)	93.0615	110.304	121.864	71.8694	59.5804	68.8894	45.0063	81.9626	62.0577	62.0554	62.8332	62.0571
PC(16:0_22:6)	105.828	171.852	165.511	164.604	116.927	160.067	75.9759	156.474	276.351	276.351	222.333	276.351
PC(16:1_18:2)	35.276	35.2695	41.5525	34.7755	60.3252	50.4007	34.5345	93.2678	13.3165	13.3136	13.8165	13.3158
PC(17:0_18:1)	9.70931	15.076	14.3862	14.3159	51.3881	28.8728	28.7416	27.7491	61.7344	61.7322	48.9998	61.7339
PC(17:0_20:4)	9.17177	10.5808	10.5802	6.89714	27.8042	16.5639	14.304	40.339	32.9681	32.9655	31.2998	32.9675
PC(18:0_18:1)	283.552	334.023	348.482	307.184	1238.78	1023.21	735.251	1300.1	788.649	788.658	714.834	788.652
PC(18:0_20:3)	47.7066	45.6429	65.9951	30.7184	122.636	82.8193	84.8881	151.078	212.03	212.03	166.167	212.03
PC(18:0_20:4)	248.612	272.474	391.082	198.8	940.874	661.034	534.728	1474.81	549.469	549.474	561.334	549.47
PC(18:0_22:4)	4.03155	4.87549	7.78672	3.36163	3.1528	3.24185	2.40628	5.49843	16.0639	16.061	11.5515	16.0632
PC(18:0_22:5)	20.1241	26.4867	29.5407	17.3588	26.3147	30.6457	22.9487	19.6299	35.5539	35.5512	28.4998	35.5532
PC(18:0_22:6)	72.5678	123.443	114.531	89.2571	172.535	137.779	114.075	247.686	196.193	196.192	155.5	196.193
PC(18:1_18:1)	86.3423	71.2305	100.215	94.7633	62.3112	61.2913	44.7835	44.9638	2191.41	2191.44	1188	2191.42
PC(18:1_18:2)	366.199	428.766	415.525	359.347	570.979	387.503	387.678	675.742	500.986	500.991	403	500.987
PC(17:0_18:2)	40.9874	65.6981	69.4869	48.1061	196.119	201.603	203.419	235.61	170.659	170.658	181.333	170.658
PC(18:0_18:2)	1518.55	1614.79	2552.51	1089.63	4071.33	6787.63	4456.07	8376.12	2863.7	2863.74	2440	2863.71
PC(18:2_18:2)	107.172	163.554	111.389	117.947	123.381	142.844	122.096	164.439	272.472	272.473	207.333	272.472
PC(18:2_20:4)	24.0549	26.0372	30.5882	18.3441	17.6507	15.3228	12.6107	25.154	103.753	103.751	67.2999	103.752
PC(18:2_22:6)	12.4642	15.4218	17.7384	15.5331	13.3063	15.7787	11.2516	16.0842	42.0182	42.0157	23.5332	42.0176
PC(16:0_18:3)	4.87145	19.6403	11.9769	9.56327	12.5119	16.108	11.1402	9.53233	45.8968	45.8943	28.0832	45.8962
PC(18:4_20:0)	15.6558	14.3498	22.592	10.7224	9.83077	4.91344	6.19393	7.78516	166.78	166.779	95.9499	166.78
PC(20:3_20:3)	72.5678	102.005	114.531	89.2571	172.535	137.779	114.075	247.686	196.193	196.192	155.5	196.193
PC(18:1_20:4)	93.0615	110.304	121.864	89.5469	59.5804	68.8894	45.0063	81.9626	62.0577	62.0554	62.8332	62.0571
PC(18:0_20:5)	28.792	52.5584	40.5049	27.0959	23.6584	34.9512	17.5792	28.263	54.9469	54.9445	39.5498	54.9463
PC(13:1_24:1)	13.3713	14.419	32.3341	26.5743	45.6783	25.327	34.9801	59.3522	71.7542	71.7521	49.5832	71.7536
PC(12:1_26:5)	32.4875	94.7435	74.0262	63.4653	50.3951	73.9548	26.7364	73.9976	135.751	135.75	120.833	135.751
PC(13:1_22:4)	7.89511	11.7911	7.64705	8.72286	78.4476	59.2652	7.95408	77.8516	12.2499	12.2469	9.5498	12.2492
PC(18:1_22:6)	0.668565	0.601656	0.000222428	0.359347	0.362448	0.253017	0.177574	0.318601	1.04399	1.04084	0.518129	1.0432
PC(14:0_18:2)	0.254995	0.484091	0.359656	0.339061	0.811783	1.0688	0.592657	1.03031	1.69366	1.69051	1.1563	1.69287
PC(18:0_18:4)	2.66754	7.57256	6.80902	5.85388	5.03951	6.48371	3.72082	10.0205	19.1344	19.1316	16.4615	19.1337
PC(18:2_20:0)	0.000122962	0.160096	0.252457	0.0904163	0.0355	0.47868	0.176906	0.465054	0	0	0	0
PC(15:1_20:4)	6.78644	6.98474	10.0564	11.1861	16.0867	22.465	19.4062	20.8889	25.4695	25.4667	24.3998	25.4688
PC(14:2_28:8)	1.9385	2.18532	3.01343	1.8431	1.21643	1.07893	0.860021	1.76515	4.07253	4.06943	3.01313	4.07176
PC(22:5_O-13:1)	0.826467	7.26136	4.71393	2.20535	0.662832	18.9699	1.91611	3.26309	8.27436	8.27131	3.7748	8.27359
PC(22:6_O-13:1)	38.9716	57.7451	52.0279	38.5429	51.3881	47.1082	27.182	63.9771	14.4155	14.4125	36.0998	14.4147
PC(O-38:4)	2.80528	4.14935	3.21944	2.9849	3.17762	1.62599	2.53996	3.49433	12.4439	12.4409	9.8398	12.4431
PE(16:0_16:0)	5.5	2.95819	2.58938	3.35316	2.17299	1.13056	1.41549	2.15515	3.84633	3.83851	4.09891	3.84437
PE(16:0_18:1)	75.7983	45.4915	34.2655	51.5242	174.33	95.2315	102.323	241.676	132.294	132.427	132.477	132.327
PE(16:0_18:2)	293.487	196.384	120.708	190.83	1276.79	1161.11	1121.59	2204.98	768.04	768.867	825.066	768.247
PE(16:0_20:4)	81.8067	58.791	50.3274	54.5229	592.969	410.463	415.049	781.087	307.461	307.785	295.229	307.542
PE(16:0_20:5)	4.36765	4.44972	2.27788	4.32094	11.6016	11	11.5878	15.4473	15.1893	15.1939	13.5606	15.1905
PE(16:0_22:6)	202.899	147.91	91.9912	131.128	236.942	116.111	112.039	269.083	281.737	282.033	238.401	281.811
PE(16:1_22:6)	9.7521	4.58644	4.15664	5.2342	2.20982	1.36481	0.808506	2.2299	8.40312	8.40028	6.73971	8.40241
PE(17:0_18:2)	12.7101	11.1616	7.68053	9.17348	138.728	60.2963	76.7721	129.558	72.8842	72.9518	65.2896	72.9011
PE(17:0_22:6)	16.3845	14.1695	10.8053	12.0905	27.7455	14.6667	16.9138	11.4734	12.3719	12.3734	16.1065	12.3723
PE(18:0_18:1)	72.3319	52.0791	41.0796	57.3854	218.527	93.3981	103.043	218.007	159.243	159.405	168.514	159.283
PE(18:0_18:2)	427.521	333.107	220	338.042	4002.23	2322.22	2411.12	2815.4	2204.9	2207.3	1990.08	2205.5
PE(18:0_20:3)	16.8929	9.11073	7.7	9.8005	19.8884	7.82222	7.02944	18.3126	37.4833	37.5122	31.5209	37.4905
PE(18:0_20:4)	531.513	364.181	304.69	299.876	2848.21	2627.78	2627.04	3861.83	1518.93	1520.58	1385.32	1519.34
PE(18:0_20:5)	50.1471	18.1469	28.0354	52.6146	80.4129	89.7315	98.7241	105.017	87.8285	87.9124	84.2566	87.8495
PE(18:0_22:4)	7.02521	5.38192	4.84779	5.61586	4.46875	1.63981	1.47546	6.22877	19.5991	19.6085	21.6507	19.6015
PE(18:0_22:5)	89.895	34.1808	39.0354	58.4758	73.6607	30.963	68.3751	75.3681	55.8575	55.9065	54.4929	55.8697
PE(18:0_22:6)	300.42	205.085	166.46	234.449	520.536	282.13	335.878	459.683	406.682	407.114	393.93	406.789
PE(18:1_18:1)	34.6639	45.7401	23.6549	56.1586	180.469	70.0741	91.4068	176.897	426.281	426.734	278.523	426.394
PE(18:1_18:2)	244.958	193.898	112.92	177.2	716.964	290.278	417.448	788.562	559.8	560.399	522.323	559.949
PE(18:1_20:4)	109.076	70.8475	57.6283	46.7534	220.982	184.352	184.733	335.108	92.2383	92.3271	104.975	92.2605
PE(18:1_22:6)	115.777	76.6893	53.7345	68.6989	84.096	42.1667	42.3446	92.0612	120.045	120.164	118.033	120.074
PE(18:2_18:2)	43.4454	44.1243	21.0265	32.1685	63.7165	40.8426	51.3413	82.718	102.16	102.26	81.0468	102.185
PE(18:2_22:6)	14.9055	13.548	8.16726	13.6307	9.76004	7.94444	7.90513	11.2118	17.0267	17.0333	13.5824	17.0284
PE(18:2_19:0)	4.87605	1.95141	2.62832	2.11276	10.5949	1.97593	3.19084	24.5413	10.118	10.1171	5.70089	10.1178
PE(19:0_20:4)	2.19769	1.17955	1.24602	1.54027	8.34821	4.86852	7.66521	10.5017	8.39087	8.38802	8.83338	8.39016
PE(18:1_24:0)	7.27941	7.96723	4.38053	8.39653	3.76897	6.325	6.46565	4.11099	10.3998	10.3991	8.89903	10.3996
PE(16:1_O-18:1)	0.129643	0.124294	0.679469	1.74473	61.1384	59.6852	49.6619	75.7418	0	0	0	0
PE(15:0_18:2)	0.318908	0.165311	0	0	1.03739	1.15093	0.645365	3.26387	0	0	0	0
PE(16:1_18:2)	22.5777	11.9198	9.03363	15.8116	18.4152	11.4074	9.46456	24.5413	25.9688	25.9852	24.5979	25.9729
PE(16:1_20:4)	33.7395	23.4915	14.6991	22.0818	206.25	121.204	121.156	196.829	30.0111	30.0319	27.3554	30.0163
PE(16:0_18:0)	0.508403	0.783051	0.679469	0.723792	0.176786	0.124259	0.616576	0.432276	1.26169	1.25105	1.41653	1.25904
PE(17:0_18:1)	2.65756	1.66554	1.03186	1.7311	9.52679	3.40185	4.00654	9.90374	7.49666	7.49283	6.59381	7.4957
PE(18:2_18:3)	4.39076	3.9774	1.93717	2.82156	2.28348	2.32222	2.45911	3.21404	8.85635	8.85401	6.26845	8.85576
PE(17:0_20:4)	7.2563	4.68588	1.58673	4.7026	28.2366	40.3333	44.1439	54.8131	25.3563	25.372	37.1235	25.3603
PE(18:2_20:4)	10.3298	7.70621	5.41239	6.21561	1.55915	11.4074	11.4678	17.4405	37.2383	37.267	27.7056	37.2455
PE(20:1_20:4)	82.0378	34.1808	38.2566	55.0682	53.2812	49.1944	63.4569	75.3681	55.8575	55.9065	38.0791	55.8697
PE(18:1_20:5)	7.41807	5.35706	2.93009	4.77076	6.31027	4.63426	6.27372	8.13477	20.2116	20.2216	13.5314	20.2141
PE(18:2_20:5)	0.797269	0.709718	0.538319	0.605204	0.714509	0.681389	0.791712	0.977916	4.07906	4.0715	2.81206	4.07718
PE(17:2_21:3)	54.0756	42.2599	25.4071	40.8922	387.946	238.333	191.93	356.285	70.8018	70.8671	49.6782	70.8181
PE(20:3_22:6)	33.2773	24.3616	20.4425	27.8067	53.404	37.3796	35.2672	50.9513	4.80178	4.79501	4.78464	4.80009
PE(18:0_22:7)	63.3193	38.5311	34.4602	35.9851	92.6897	169.074	104.002	166.931	1.03385	1.02296	7.00524	1.03113
PE(18:1_22:7)	13.2647	6.86102	5.68496	5.02974	23.2031	17.3148	19.9128	29.6489	2.76837	2.75938	3.28916	2.76613
PE(42:10)	11.0924	8.36497	6.8531	8.06939	8.63058	4.59352	4.09051	10.3398	2.1314	2.12171	1.78638	2.12898
PE(20:2_O-16:1)	38.1303	29.0847	2.01504	30.3965	22.5893	27.5	19.0731	30.3964	61.0022	61.0569	55.6091	61.0159
PE(22:4_O-16:1)	24.4958	12.4294	15.1858	14.176	10.2757	8.35185	9.87241	19.1846	67.3719	67.4335	50.3931	67.3873
PE(20:4_O-16:2)	18.8571	16.0339	9.68584	17.9926	9.56362	11.4074	0.0163141	13.5787	22.294	22.3063	23.314	22.2971
PE(18:1_P-16:0)	71.8697	48.226	34.7522	57.658	23.5714	25.463	25.0709	31.6421	91.5033	91.5913	80.9009	91.5253
PE(18:2_P-16:0)	72.3319	44.7458	30.8584	43.3457	120.926	91.463	49.542	120.091	37.8508	37.8801	60.825	37.8581
PE(20:4_P-16:0)	142.122	180.226	145.044	167.658	467.746	246.481	236.314	564.326	232.739	232.982	266.268	232.8
PE(20:5_P-16:0)	19.8971	15.4124	9.70531	18.5378	11.0246	11.6111	10.88	14.8245	11.7595	11.7603	16.0919	11.7597
PE(22:4_P-16:0)	25.1891	13.2994	15.9646	14.176	9.76004	8.96296	9.46456	19.06	67.6169	67.6788	50.4661	67.6324
PE(22:5_P-16:0)	83.4244	74.3277	49.4513	74.8327	105.335	49.7037	50.1418	100.408	153.118	153.273	142.617	153.157
PE(22:6_P-16:0)	129.181	166.554	110.973	175.836	153.46	123.241	96.4449	173.16	442.205	442.676	457.324	442.323
PE(20:4_P-16:1)	0.00212605	7.89e-06	0.00146991	0.102912	1.1	0.774074	0.322683	2.52888	2.46214	2.45281	1.57702	2.45981
PE(18:1_P-17:0)	3.18908	2.37401	1.27522	5.30235	1.23996	1.03889	1.23555	0.970442	3.67483	3.66683	3.38691	3.67283
PE(20:4_P-17:0)	2.81933	1.88927	1.3823	1.30037	1.43638	0.847407	1.70338	3.77463	3.28285	3.27442	1.66675	3.28074
PE(18:1_P-18:0)	65.8613	81.7853	57.1416	56.2949	35.1116	49.5	36.2268	34.1336	144.543	144.689	130.288	144.58
PE(18:2_P-18:0)	38.1303	32.8136	15.0885	28.6245	23.2031	27.5	21.4722	29.1506	60.6347	60.689	55.3829	60.6483
PE(20:4_P-18:0)	115.315	82.6554	61.8142	83.5564	71.0826	58.8704	69.6947	93.9298	181.292	181.478	159.104	181.338
PE(20:5_P-18:0)	14.813	10.6768	5.65575	13.1673	7.20647	6.91574	7.1374	9.45527	7.48441	7.48057	9.43157	7.48345
PE(22:4_P-18:0)	7.81092	4.08927	1.9469	5.07063	3.24107	2.49537	3.5867	5.51869	9.64031	9.63883	8.8042	9.63994
PE(22:5_P-18:0)	11.3697	17.1525	10.1239	19.3556	10.3616	7.52685	10.6521	7.63647	32.0935	32.1166	32.9507	32.0993
PE(22:6_P-18:0)	98.4454	78.4294	50.8142	47.2986	50.4576	50.8241	59.0185	71.6308	161.693	161.857	144.805	161.734
PE(18:1_P-18:1)	71.6387	91.6045	66.292	105.366	41.4955	56.8333	46.783	34.7565	197.216	197.419	163.262	197.267
PE(18:2_P-18:1)	8.78151	24.6102	1.09027	20.3098	27.1317	14.463	17.9935	43.8505	21.559	21.5706	13.1221	21.5619
PE(22:5_P-18:1)	1.83718	1.45424	0.444867	4.57e-05	0.575781	0.55713	1.34351	0.448471	3.3441	3.33573	2.62317	3.34201
PE(22:6_P-18:1)	203.13	147.91	106.106	160.843	120.926	67.9352	58.6587	129.558	113.062	113.174	118.835	113.09
PE(18:1_P-18:2)	50.3782	36.2938	21.708	23.3086	7.14509	34.8333	37.4264	62.2877	38.4633	38.4933	46.5414	38.4707
PE(20:4_P-18:2)	11.1155	4.87232	5.25664	6.73358	12.6451	7.36389	6.72955	16.1948	33.0735	33.0976	25.6484	33.0795
PE(22:6_P-18:2)	9.96008	6.92316	4.21504	7.29244	6.43304	2.56667	2.39913	9.11891	10.1915	10.1907	10.2486	10.1913
PE(20:4_P-18:3)	33.9706	23.7401	17.4248	20.1735	48.0022	31.2685	21.7121	65.5266	12.9844	12.9866	11.817	12.985
PE(22:6_P-18:3)	4.87605	6.8113	7.61239	13.1945	9.12165	2.2713	13.1952	19.3092	10.608	10.6076	8.75313	10.6079
PE(20:4_P-20:0)	17.9097	14.9153	9.04336	15.4027	9.71094	8.29074	7.4133	12.7067	21.1915	21.2027	19.2361	21.1943
PE(18:2_P-20:1)	4.20588	3.1322	4.0885	2.71252	3.44978	2.56667	3.08288	6.16648	13.4744	13.4771	11.2553	13.4751
PE(18:1_P-20:3)	14.9286	13.4237	9.24779	15.539	4.98438	6.97685	5.98582	5.16988	13.2294	13.2318	12.8383	13.23
PE(18:1_P-20:4)	16.5231	9.53333	8.44956	6.99257	4.56696	5.81574	3.55071	3.3137	14.0869	14.0902	9.43886	14.0877
PG(18:1_18:2)	7.25714	8.48578	20.3689	9.21478	42.9532	67.9827	92.0543	50.5227	37.3549	38.3622	39.2673	40.2874
PG(18:1_18:3)	5.53333	7.22797	13.7839	7.23141	46.0489	92.3642	106.047	48.2557	40.8115	41.3631	40.5323	42.622
PG(18:1_22:6)	2.38095	3.51655	9.11056	3.38753	17.5682	19.3295	21.5775	25.8011	12.834	12.623	13.3628	14.2678
PG(18:2_18:2)	5.50476	7.22797	11.6124	6.56443	40.3992	84.6763	106.047	48.2557	38.7859	37.4274	39.2649	40.2642
PG(18:2_22:6)	18.0952	43.3147	31.1553	12.4619	126.151	278.96	132.558	234.261	109.62	107.361	108.361	109.368
PG(22:6_22:6)	0.902857	2.29417	6.98634	0.921478	0.0161752	8.4237	5.12558	11.4432	4.51419	4.62873	5.622	6.62874
PG(16:0_30:0)	3.48571	0.00965501	9.98e-05	0.000794226	1.67169	3.4e-06	5.21e-05	2.28e-10	0.646001	0.6287	0.457268	0.68427
PI(18:0_20:3)	1.1	1.13605	0.77292	1.40397	8.87612	6.49815	6.89749	10.701	4.67321	3.20084	5.12751	3.20723
PI(18:0_20:5)	96.1345	51.5819	46.4336	59.5663	68.3817	46.8519	59.8582	63.5334	61.5427	62.2565	63.6827	61.362
PI(18:1_20:4)	10.3298	4.77288	2.72566	4.45725	7.83259	3.16759	4.46238	8.06002	9.02784	9.02569	10.0509	9.0273
PI(18:0_18:2)	12.6408	9.49605	5.10088	7.90582	84.7098	74.7593	80.1309	89.6942	20.5791	20.5895	24.0435	20.5817
PI(18:0_20:4)	76.2605	49.7175	41.0796	49.3432	214.844	160.926	155.943	298.981	155.568	155.726	160.198	155.607
PI(16:0_18:2)	1.1	0.871299	0.247257	0.222181	9.55134	8.34167	6.52563	7.99773	5.43875	5.43268	5.60168	5.43724
PI(16:0_20:4)	9.70588	5.68023	3.53363	5.71128	27.5	15.4815	12.5954	23.2956	16.2918	16.2975	15.8585	16.2932
PI(17:0_20:4)	0.697899	0.164068	0.201504	0.644734	7.31696	3.28981	3.46674	6.82673	3.55234	3.5442	3.41974	3.55031
PI(18:0_22:7)	25.4202	14.2938	10.8053	14.7212	46.0379	38.9074	36.5867	66.1495	9.51782	9.5162	8.33002	9.51741
PS(16:0_18:2)	0.764916	0.294576	0.379646	0.821933	6.86272	1.88426	5.2301	7.61155	2.78062	2.77164	2.52245	2.77838
PS(18:0_18:1)	57.0798	43.7514	12.0708	45.6629	24.7991	20.6759	12.2356	11.9966	45.2004	45.2378	42.1643	45.2098
PS(18:0_18:2)	86.4286	25.2316	40.9823	86.9641	99.6875	73.2315	87.928	121.959	93.8307	93.9212	112.488	93.8533
PS(18:0_20:3)	8.13445	4.56158	5.69469	7.60595	5.48772	6.66111	7.66521	5.89241	3.61359	3.60552	10.3588	3.61157
PS(18:0_20:4)	153.445	99.5593	76.5133	107.274	119.944	82.8056	74.0131	181.88	49.6102	49.6524	65.9461	49.6208
PS(18:0_22:4)	8.22689	3.98983	3.60177	5.54771	2.2221	3.45278	3.16685	6.92639	3.51559	3.50741	4.73066	3.51355
PS(18:0_22:5)	88.5084	68.2373	44.3894	86.1462	30.4464	30.5556	30.8288	43.4768	13.5969	13.5997	13.349	13.5976
PS(18:0_22:6)	187.878	111.864	90.1416	132.9	141.183	97.8796	99.3239	163.194	162.918	163.084	158.958	162.959
PS(18:1_18:2)	0.778782	0.631412	0.275487	0.477076	1.71875	0.967593	0.645365	0.621631	1.64143	1.6312	1.37757	1.63887
PS(18:1_22:0)	7.78782	4.27571	2.1708	6.84263	2.95871	3.3	3.59869	2.52888	6.02673	6.02129	5.58709	6.02537
PS(18:1_22:6)	4.15966	1.74011	1.42124	2.05824	2.94643	0.831111	0.804907	1.91846	4.83853	4.8318	4.02231	4.83685
PS(18:1_24:0)	26.8067	14.4181	8.2354	23.4449	11.135	14.8704	11.6118	10.2027	23.3964	23.41	21.1766	23.3998
PS(16:0_20:4)	0.00808823	0	0	0.00502974	0.0241853	0	0.0127154	0.701359	0	0	0	0
PS(17:0_18:2)	0.513025	0.0061774	1.13e-11	5.26e-12	4.21094	0.698704	0.517012	2.26727	0	0	0	0
PS(18:1_24:1)	0.279622	0.925989	1.48938	6.89715	2.0625	1.39537	0.626172	0.592978	0	0	0	0
PS(18:1_20:4)	0.52458	0.336836	0.350442	0.622924	0.726786	0.316759	0.629771	1.16104	1.67817	1.66799	1.77325	1.67563
SM(d34:2)	0.528431	0.861724	0.269574	0.45981	0.469485	0.438986	0.445533	0.660756	1.6347	1.63006	1.01651	1.63354
SM(18:4_d18:0)	0.0014	0.00205474	0.000975532	0.0015327	0.000290103	0.00015189	0.00084938	0.000932598	2.34865	2.3441	1.22203	2.34751
SM(18:1_d18:1)	0.0376765	0.0802888	0.000774468	0.116777	0.0536907	0.000491342	0.0307444	0.00202394	1.61501	1.61037	0.912468	1.61385
SM(20:0_d18:1)	4.86569	7.66681	4.45319	7.76303	1.87423	2.22658	0.672208	2.39433	3.17093	3.16646	2.45641	3.16981
SM(24:3_d18:1)	10.5	18.375	14.1489	13.2701	5.69072	5.30466	4.16352	6.56787	6.79484	6.7908	6.30101	6.79383
SM(d32:1)	2.47059	3.24957	2.86702	2.44834	3.16701	2.94575	1.58412	4.84819	2.6687	2.66418	1.86266	2.66757
SM(d33:1)	9.05882	13.4871	12.883	9.95261	5.43093	5.32767	4.18437	7.47402	9.25674	9.25298	7.75142	9.2558
SM(d34:0)	37.4706	57.2069	38.8723	39.0806	23.5052	18.6986	16.206	26.5228	21.517	21.5146	18.2963	21.5164
SM(d34:1)	406.275	464.353	438.617	422.654	420	330.247	241.266	298.299	447.573	447.62	342.87	447.585
SM(d35:1)	10.0882	18.0129	13.6277	11.2133	10.5773	7.30685	6.87841	12.5008	4.50528	4.50097	5.85769	4.5042
SM(d35:4)	0.380882	0.601034	0.503404	0.237536	0.192371	0.0880274	0.0687841	0.215622	0.955217	0.950501	0.768196	0.954038
SM(d36:0)	9.81373	21.0905	12.1383	15.0616	4.41031	6.09863	5.6799	6.37606	5.3177	5.31349	4.97105	5.31665
SM(d36:1)	75.4902	247.112	170.532	62.5687	72.3711	66.7397	99.5285	52.715	55.1465	55.1481	19.8851	55.1469
SM(d36:2)	10.9804	8.45431	13.3298	11.4787	11.5052	11.8521	8.54591	14.2205	15.1161	15.113	10.1884	15.1153
SM(d36:3)	1.8598	6.74353	3.06064	4.39905	2.37526	1.91014	0.984864	2.6126	0.502227	0.497459	0.6762	0.501035
SM(d36:4)	32.5294	56.9353	37.7553	35.2986	37.3608	28.7096	17.6129	47.0268	34.3681	34.3672	45.6901	34.3679
SM(d36:5)	0.395294	0.289655	0.388723	0.491659	0.369278	0.27674	0.281911	0.591307	1.47714	1.47248	1.03035	1.47598
SM(d37:1)	10.0196	12.0388	9.08511	14	3.35876	2.23808	1.86551	4.32567	6.40094	6.39685	5.02998	6.39992
SM(d38:0)	3.65098	5.02371	4.46809	5.58673	1.26804	3.22767	2.28759	1.9578	5.36694	5.36273	4.47135	5.36589
SM(d38:1)	9.19608	8.19181	40.883	17.7156	4.50928	10.7014	12.0372	27.4488	30.2814	30.28	20.3848	30.281
SM(d38:2)	10.2255	10.5	11.8404	13.2701	4.3299	5.69014	4.99727	8.06929	5.07151	5.06727	6.01144	5.07045
SM(d38:4)	6.81471	17.1078	12.5106	9.75355	7.54639	9.32055	4.7263	14.0882	6.05627	6.05214	7.71298	6.05524
SM(d39:1)	11.5294	17.5603	12.2872	12.8057	6.68041	5.86849	5.41935	5.96598	3.31864	3.3142	4.86598	3.31753
SM(d40:0)	10.0196	17.8319	12.2872	14.4645	4.9299	7.01918	4.96079	3.92882	10.34	10.3363	7.92824	10.3391
SM(d40:1)	170.196	254.353	201.064	194.408	89.0722	73.0685	81.8114	98.5512	182.673	182.689	122.003	182.677
SM(d40:2)	24.9804	37.9267	30.3085	21.0332	17.6289	8.74521	14.8511	14.5512	14.476	14.4728	15.17	14.4752
SM(d40:3)	2.35392	3.86509	4.26702	2.72701	1.16907	2.00219	1.16725	2.14961	2.26987	2.26531	2.44949	2.26873
SM(d41:0)	0.437157	0.256164	0.452766	0.0258104	0.197938	0.212301	0.229801	0.125669	0.238312	0.233513	0.202896	0.237112
SM(d41:1)	74.8039	116.767	102.766	86.2559	49.4845	37.2247	29.9628	44.1165	98.9683	98.9749	75.9539	98.97
SM(d41:2)	9.7451	16.3836	19.734	13.0047	11.0103	8.97534	7.3995	11.3102	14.1805	14.1773	10.9879	14.1797
SM(d42:0)	9.05882	21.3621	12.8085	14.1991	6.74227	10.4712	6.51365	5.98583	5.16999	5.16576	5.57837	5.16893
SM(d42:1)	13.8627	25.0733	17.6489	16.3223	7.05155	8.80274	5.52357	6.15118	14.9683	14.9652	11.3493	14.9676
SM(d42:2)	18.8039	9.32328	20.1064	21.763	15.5258	15.189	15.0596	13.3606	17.9226	17.9199	17.3866	17.9219
SM(d42:3)	105.686	167.457	135.532	120.095	61.8557	72.4932	58.3623	83.3386	64.5018	64.5043	70.8288	64.5024
SM(d43:1)	2.8	0.858103	3.28404	2.66066	1.99794	2.90548	2.21985	2.18929	3.08722	3.08275	1.96773	3.0861
SM(d43:2)	1.6402	2.57974	1.80213	1.92417	0.65567	0.868767	0.661787	1.04504	1.68886	1.68423	1.17385	1.6877
SM(d43:4)	2.8	5.71164	3.45532	2.05687	2.09691	2.30712	1.56849	2.00409	4.1163	4.11194	3.45914	4.11521
SM(d44:5)	20.3824	22.8103	27.3298	18.5782	9.95876	10.1836	10.0571	7.14331	11.9648	11.9614	7.63098	11.964
SM(d44:6)	2.96471	7.60345	5.03404	4.41232	6.06804	6.2137	2.04789	9.59055	5.51465	5.51046	5.42462	5.51361
SM(t33:1)	0.706863	0.686121	1.22128	0.64891	0.345773	0.490192	0.159975	0.369732	0.361407	0.356622	0.314879	0.360211
SM(t34:1)	5.81961	6.55345	6.49362	6.03791	14.3505	7.47945	5.41935	12.1039	10.5369	10.5333	8.65344	10.536
SM(t36:1)	2.75882	3.66595	3.19468	2.73365	10.8866	8.34247	6.40943	17.8583	8.96131	8.95752	7.04415	8.96036
SM(t36:4)	0.0347255	0.0218147	0	0.0549384	0.016268	0	0.0237618	0.0420661	1.09308	1.08838	0.569459	1.09191
SM(t40:1)	0.343137	0.1575	0.14	0.092891	0	0.225534	0.215211	0.338646	0.581008	0.576249	0.422507	0.579819
SM(t42:1)	0.0871569	0.219052	0.475106	0.122085	0.263505	0.304932	0.00330372	0.00348567	0	0	0	0
SM(t42:2)	7.68627	7.01509	5.29468	4.81706	1.22474	5.73616	7.08685	9.92126	10.4385	10.4348	8.14862	10.4375
SM(t42:3)	1.1049	0.75944	0.565213	0.35564	2.12165	1.83534	1.85509	2.57291	2.98382	2.97934	1.76477	2.9827
SM(t44:1)	21.8235	20.819	16.0106	12.3412	0	0	0.0460124	0	17.2825	17.2797	10.2832	17.2818
TG(10:0_10:0_12:0)	2.55265	0.356983	4.94582	0.40157	0.0385145	0.0245479	0.034364	0.0301667	16.4298	16.3855	21.2852	16.4187
TG(10:0_12:0_12:0)	5.73301	0.227412	19.7393	0.554258	0.00035738	0.108766	0.0203415	0.0168333	69.8264	69.8255	82.0397	69.8262
TG(10:0_12:0_18:0)	60.9568	46.6723	169.477	58.6323	2.48302	2.84378	2.28265	1.24667	154.909	154.977	166.211	154.926
TG(10:0_12:0_18:1)	51.89	21.5512	153.87	21.8344	0.634637	0.566489	0.6248	0.46	319.793	319.995	351.916	319.844
TG(10:0_14:0_18:0)	135.583	6.76946	181.347	94.514	3.21285	2.91176	4.757	2.17	62.1983	62.1912	95.619	62.1966
TG(10:0_14:0_18:2)	84.391	57.7784	131.229	66.114	0.157866	0.608032	0.34861	0.356667	64.5455	64.5402	45.6036	64.5441
TG(10:0_16:0_16:0)	149.253	47.9944	212.341	72.5269	3.41117	6.68457	2.485	3.36667	85.6694	85.6813	107.281	85.6724
TG(10:0_16:0_18:1)	1290.28	852.793	2068.45	1346.71	26.7737	23.1883	34.1865	8.53333	1173.55	1174.45	1223.17	1173.78
TG(10:0_16:0_18:2)	2720.04	2432.77	2593.81	2916.34	40.4581	50.2287	66.74	22.4	4154.38	4157.69	4669.83	4155.21
TG(10:0_16:0_20:5)	22.3183	13.7505	27.9164	35.5763	5.2e-06	0.001065	0.000142355	0.000796667	75.1074	75.1108	73.6951	75.1083
TG(10:0_16:0_22:6)	84.5305	68.3557	0.000428638	0.0545097	0.00174128	0.00218665	0.0046505	0.281333	278.719	278.887	338.958	278.761
TG(10:0_16:1_18:2)	188.31	670.335	1041.92	980.258	7.17933	6.60904	5.751	5.3	1813.14	1814.55	1762.2	1813.49
TG(10:0_18:1_18:2)	3989.39	3001.3	5605.26	3863.01	63.8603	70.2447	109.695	31.7	6865.29	6870.8	7909.17	6866.67
TG(10:0_18:2_18:2)	2008.64	2221.23	2461.92	2244.52	18.6821	23.8681	33.583	12.4333	5292.73	5296.96	6146.97	5293.78
TG(10:0_18:2_18:3)	325.01	465.4	362.693	383.247	2.98676	2.82112	1.40935	0.653333	651.322	651.793	825.119	651.44
TG(10:0_18:2_20:4)	221.788	210.223	70.1207	230.559	3.30408	2.59074	1.8886	1.76333	435.388	435.684	411.001	435.462
TG(10:0_18:2_22:6)	5.95619	53.9441	81.5511	5.03871	0.531508	1.74479	1.4768	0.343333	235.298	235.431	207.83	235.331
TG(11:0_14:0_18:1)	136.141	94.1378	167.718	115.127	2.57028	1.41622	2.36075	1.38333	120.876	120.916	109.872	120.886
TG(11:0_16:0_18:2)	486.817	321.285	518.762	371.032	13.8034	13.1048	23.288	7.83333	348.545	348.77	405.3	348.602
TG(11:0_18:1_18:2)	270.609	243.277	296.749	309.957	5.11676	4.53191	12.4605	1.82	386.099	386.355	460.239	386.163
TG(11:0_18:2_18:2)	368.251	686.201	424.241	422.946	2.45525	3.6633	3.06365	1.46	1138.35	1139.21	1339.27	1138.56
TG(11:0_18:2_18:3)	189.705	290.875	184.424	224.452	0.329615	0.25492	1.17505	0.134333	552.744	553.134	655.118	552.841
TG(10:0_12:0_14:0)	3.8778	2.327	7.31981	3.55763	0.0971788	0.176745	0.059285	0.114333	42.5413	42.5183	41.0944	42.5356
TG(12:0_12:0_18:1)	376.621	129.704	430.836	219.871	2.61391	2.45101	1.73595	1.63333	518.124	518.486	564.417	518.215
TG(12:0_12:0_18:2)	1149.39	1068.31	1683.78	1587.96	4.72011	2.4208	5.1475	2.76667	3057.11	3059.53	3477.75	3057.71
TG(12:0_14:0_14:0)	60.9568	50.6387	71.8793	11.2837	2.48698	3.03638	2.31815	1.24667	154.909	154.977	146.671	154.926
TG(12:0_14:0_16:0)	232.947	175.847	430.836	213.763	3.41117	7.74202	7.2775	3.36667	85.6694	85.6813	156.208	85.6724
TG(12:0_14:0_18:1)	1290.28	852.793	2068.45	1346.71	26.7737	23.1883	34.1865	11.2667	1173.55	1174.45	1223.17	1173.78
TG(12:0_14:0_18:2)	2720.04	2432.77	3846.75	2916.34	40.4581	50.2287	66.74	22.4	4154.38	4157.69	4669.83	4155.21
TG(12:0_14:2_18:2)	10.8383	15.9981	11.1885	3.61871	0.0014795	0.00129537	0.076325	0.0216333	68.6529	68.651	78.6189	68.6524
TG(12:0_16:0_18:2)	8104.32	2393.11	13672.4	9573.55	475.978	698.67	915.9	232.667	10386	10394.3	11609.8	10388
TG(12:0_16:0_22:6)	327.8	650.503	553.932	464.172	154.296	0.392766	1.68625	0.0099	680.661	681.155	452.62	680.785
TG(12:0_16:2_18:2)	46.1709	60.8194	34.5108	66.114	0.92419	0.367085	1.43e-05	0.47	56.1545	56.1425	65.2988	56.1515
TG(12:0_16:3_18:2)	182.731	186.425	233.003	206.129	1.63022	0.660904	1.37385	0.866667	657.19	657.665	872.802	657.309
TG(12:0_18:2_18:3)	827.171	1626.26	1756.32	407.677	19.5547	13.4069	18.034	5.43333	6278.51	6283.54	5872.27	6279.77
TG(12:0_18:2_20:5)	199.47	70.3389	404.458	209.183	4.32346	5.28723	8.9815	2.49	768.678	769.243	825.637	768.819
TG(12:1_16:2_18:1)	29.7112	3001.3	62.2074	303.849	1.73732	2.46234	1.2922	1.48	868.43	869.076	855.854	868.591
TG(12:1_18:2_18:3)	47.4263	83.825	101.334	98.3312	3.21285	2.79846	1.50875	2.09333	482.917	483.251	652.06	483.001
TG(13:0_14:0_18:2)	22.8762	24.1955	46.3808	61.0753	1.66989	2.16777	0.296425	0.298	46.062	46.0418	72.5549	46.0569
TG(13:0_16:0_18:2)	299.902	138.827	119.139	149.94	21.2603	21.2245	28.968	14.7667	166.645	166.722	148.744	166.664
TG(13:0_16:1_18:1)	312.456	140.149	156.068	172.538	20.9034	21.5266	26.057	11.8667	29.6909	29.6574	-34.7321	29.6825
TG(13:0_18:2_18:2)	2357.37	2313.78	1420	2381.94	35.5793	21.5644	42.245	19.9333	1179.42	1180.32	1425.3	1179.65
TG(13:0_18:2_18:3)	361.277	446.89	184.204	372.559	6.26704	6.76011	11.9635	3.66667	798.017	798.606	918.93	798.164
TG(14:0_14:0_16:0)	626.306	711.322	1193.59	876.43	28.0034	43.4309	39.05	17.2	616.116	616.558	272.098	616.226
TG(14:0_14:2_18:2)	88.1572	70.7356	178.489	117.417	2.77654	3.53112	2.68735	1.03333	201.851	201.957	332.221	201.878
TG(14:0_14:2_22:6)	96.945	2.75009	5.36347	25.6516	0.188408	0.396543	0.233945	0.0413333	17.486	17.4426	26.1675	17.4751
TG(14:0_15:0_16:0)	49.6582	5.15642	25.7183	29.7742	7.73464	7.28883	5.112	5.73333	27.5198	27.4846	22.7986	27.511
TG(14:0_15:0_16:1)	29.9902	17.4525	27.9164	7.64968	1.95151	2.85133	1.27445	1.49333	17.7207	17.6775	15.7498	17.7099
TG(14:0_15:0_18:1)	583.065	391.359	945.201	571.054	55.5307	49.8511	42.6	28.9	295.736	295.918	259.659	295.781
TG(14:0_15:0_18:2)	454.735	408.547	1123.25	441.269	63.8603	77.0426	109.34	32.9	261.116	261.27	287.647	261.154
TG(14:0_15:0_22:6)	44.6365	41.1192	46.6006	76.6495	0.000987654	8.23e-07	6e-07	0.121	61.0248	61.0167	54.881	61.0228
TG(14:0_15:1_18:2)	186.916	193.035	358.297	236.667	5.51341	4.94734	16.827	4	219.455	219.575	218.196	219.485
TG(14:0_15:2_18:2)	368.251	686.201	424.241	422.946	2.45525	3.6633	3.06365	1.46	1138.35	1139.21	1339.27	1138.56
TG(14:0_16:0_16:0)	1855.21	2075.79	3517.03	2244.52	100.352	189.963	183.18	65	1337.85	1338.88	1285.36	1338.11
TG(14:0_16:0_16:1)	6081.73	4045.81	8133.13	5924.3	239.972	282.867	352.16	116.333	5187.11	5191.25	5468	5188.14
TG(14:0_16:0_16:3)	6.93261	50.3743	149.254	60.9226	6.26704	1.47287	2.6696	1.17333	36.3802	36.3521	112.36	36.3732
TG(14:0_16:0_18:0)	6960.51	6637.24	12001.9	7298.49	456.145	694.894	812.95	227.667	3444.38	3447.11	2249.39	3445.06
TG(14:0_16:0_18:1)	16738.7	14676	27476.8	18017.2	1245.47	1582.39	631.9	526.667	10151.2	10159.4	9277.47	10153.3
TG(14:0_16:0_18:2)	8718.07	15601.5	45501.5	21376.3	2276.76	3644.41	3869.5	1256.67	24351.2	24370.9	14875.1	24356.2
TG(14:0_16:0_18:3)	2329.47	1983.24	3275.23	2519.35	232.832	249.633	153.715	117.333	1648.84	1650.12	1793.29	1649.16
TG(14:0_16:0_18:4)	463.104	360.95	648.452	456.538	1.43983	14.3133	0.93365	0.546667	880.165	880.821	679.996	880.329
TG(14:0_16:0_22:6)	602.593	444.246	1055.11	545.097	12.6531	14.1622	12.2475	7.66667	354.413	354.643	512.587	354.471
TG(14:0_16:1_18:1)	14646.4	9453.45	18992	9543.01	1967.37	3081.7	3621	1080	8390.91	8397.65	3783.54	8392.59
TG(14:0_16:1_18:2)	24689.6	16659.2	34510.8	12993.8	805.196	940.372	1345.45	212	23940.5	23959.8	30112.9	23945.3
TG(14:0_16:1_22:6)	1701.77	1208.45	2725.7	4305.81	43.6313	70.6223	69.58	24.6667	3972.48	3975.64	5136.29	3973.27
TG(14:0_16:2_18:2)	13767.6	10775.6	17299.4	14795.5	133.274	220.553	296.425	65.3333	23705.8	23724.9	27936.1	23710.6
TG(14:0_16:2_17:1)	531.454	399.292	903.437	551.204	11.8994	13.5202	15.6555	7.2	564.479	564.879	610.026	564.579
TG(14:0_16:1_18:0)	401.729	288.231	32.9721	482.495	1.93168	7.3266	12.6735	7.43333	44.9471	44.926	-183.582	44.9418
TG(14:0_18:0_18:3)	12442.4	10127.7	7561.61	13115.9	702.067	1046.12	1228.3	312.667	6865.29	6870.8	4332.94	6866.67
TG(14:0_17:3_18:1)	223.183	230.056	186.842	60.3118	8.25028	7.17553	9.372	1.78333	520.471	520.835	403.538	520.562
TG(14:0_18:1_18:2)	19807.5	19568	74956.7	8749.03	4244.13	5891.49	5360.5	1216.67	35617.4	35646.2	35917.8	35624.6
TG(14:0_16:3_18:2)	223.183	265.754	1.02433	192.387	2.9352	1.30293	5.609	0.58	100.339	100.363	190.208	100.345
TG(14:0_18:2_18:2)	21062.9	53679.7	59349.8	32369.9	1416.03	1367.13	5218.5	693.333	59264.5	59312.4	61469.7	59276.5
TG(14:0_18:2_18:3)	14785.9	9625.33	16024.5	14535.9	314.145	940.372	773.9	366.667	6865.29	6870.8	3213.42	6866.67
TG(14:0_18:2_18:4)	1980.75	1586.59	1758.51	2183.44	53.9441	61.1809	94.785	31.2667	9447.11	9454.71	9655.82	9449.01
TG(14:0_18:2_22:6)	2636.35	2141.9	4550.15	2977.42	13.962	11.292	9.656	10.6333	3156.86	3159.36	2166.47	3157.48
TG(14:0_20:1_21:0)	503.556	871.304	1351.86	1056.6	4.20447	3.21011	3.692	2.74667	3409.17	3411.88	3990.86	3409.85
TG(14:0_22:1_30:1)	23.1552	17.7169	15.343	37.4086	0.181268	0.029042	0.139515	0	134.959	135.011	127.961	134.972
TG(14:1_16:1_18:2)	13767.6	6795.9	17299.4	14795.5	169.765	257.186	267.315	102	23705.8	23724.9	31564.1	23710.6
TG(14:1_18:1_20:5)	290.138	232.7	369.288	348.129	13.9223	13.8979	20.306	2.36667	179.554	179.642	192.799	179.576
TG(14:1_18:2_18:3)	2022.59	2049.35	1984.92	2061.29	27.2497	66.8457	85.91	17.6667	2787.19	2789.39	4721.66	2787.74
TG(14:1_18:2_22:6)	372.436	436.313	540.743	619.914	2.8162	3.16101	3.2234	2.23333	1830.74	1832.17	2065.92	1831.1
TG(14:2_16:2_18:2)	47.4263	35.0372	7.49567	262.624	2.9114	2.79846	0.92655	2.09333	739.339	739.881	1047.52	739.474
TG(14:2_18:2_18:2)	514.715	366.238	1189.2	682.516	35.1827	69.4894	44.02	13	2341.24	2343.08	2643.3	2341.7
TG(14:2_18:2_18:3)	245.501	360.95	547.337	413.785	4.1648	6.19362	15.478	6.63333	938.843	939.546	1191.55	939.019
TG(15:0_16:0_16:0)	1001.53	982.365	1721.15	1158.9	25.5838	36.5952	42.955	26.7	674.793	675.283	735.454	674.916
TG(15:0_16:0_16:1)	583.065	391.359	945.201	571.054	55.5307	54.7606	5.7865	27.5667	295.736	295.918	176.214	295.781
TG(15:0_16:0_17:0)	875.992	892.458	1611.24	1038.28	10.9078	10.3479	12.638	5.3	903.636	904.311	902.345	903.805
TG(15:0_16:0_18:1)	5649.31	4706.89	6660.37	5466.24	204.274	102.723	347.545	72.6667	4007.69	4010.88	3488.12	4008.48
TG(15:0_16:0_18:2)	9638.7	8580.82	13980.2	10184.3	452.179	494.734	862.65	145.333	7041.32	7046.97	6452.76	7042.73
TG(15:0_16:0_20:5)	37.3831	36.8883	14.9034	21.6817	0.234419	0.00168059	3.91e-06	0.241333	24.2339	24.196	23.6797	24.2244
TG(15:0_16:0_22:6)	274.794	323.929	553.932	329.806	1.63816	1.28027	1.7182	1.01333	227.669	227.796	207.312	227.701
TG(15:0_16:1_18:1)	4.68684	0.0453501	0.0187721	12.0776	2.37592	1.43133	0.4118	0.220333	2.71678	2.66143	-2.89328	2.70295
TG(15:0_16:1_18:2)	2371.32	1758.47	3319.2	381.72	171.352	187.319	305.3	62.6667	921.24	921.929	1285.36	921.412
TG(15:0_16:1_22:6)	188.31	185.102	375.882	235.14	1.66196	2.5492	2.3856	0.95	227.083	227.209	233.226	227.114
TG(15:0_16:2_18:2)	330.589	2591.43	1758.51	688.624	17.2939	46.8298	61.77	5.93333	1173.55	1174.45	1617.07	1173.78
TG(15:0_18:1_18:2)	25805.5	21683.4	36049.5	25193.5	698.101	611.809	1235.4	261	18718.2	18733.3	11868.9	18722
TG(15:0_18:2_18:2)	122.89	241.955	406.656	396.989	19.2374	38.5213	78.81	2.47333	65.1322	65.1275	18.6522	65.131
TG(15:0_18:2_18:3)	3040.86	3424.39	7253.87	3298.06	44.0279	43.8085	157.62	21.7	2775.45	2777.65	3182.32	2776
TG(15:0_18:2_20:4)	149.253	136.182	135.845	135.282	3.90698	2.29617	3.0246	1.40333	90.9504	90.9666	129.671	90.9545
TG(15:0_18:2_22:6)	322.22	419.125	811.115	354.237	2.82017	1.54085	3.5216	1.86	318.033	318.233	355.026	318.083
TG(15:0_17:1_21:0)	2092.34	235.345	166.18	1276.47	60.2905	8.23298	0.72065	0.723333	1572.56	1573.78	112.982	1572.87
TG(15:1_18:1_18:2)	16320.2	16130.4	24839	18322.6	383.955	434.309	812.95	155.667	13143.8	13154.4	14408.6	13146.4
TG(15:2_18:2_18:2)	915.049	2247.67	498.978	1276.47	0.781397	9.29043	10.437	3.86667	1367.19	1368.24	1907.32	1367.45
TG(15:2_18:2_18:3)	1.57623	277.654	56.4923	590.903	0.0452179	0.229617	0.41535	0.0013	338.57	338.787	207.312	338.624
TG(15:2_18:2_22:6)	22.7367	28.6909	16.4861	24.1247	0.0358173	0	0	0	51.5777	51.5619	56.6951	51.5738
TG(12:1_16:0_18:2)	1478.59	1226.96	1501.33	1694.84	19.4358	59.2926	80.585	35.3333	2957.36	2959.69	3576.23	2957.94
TG(12:1_16:0_22:6)	160.413	70.3389	404.458	261.097	5.83073	7.96862	12.6735	4.06667	139.653	139.709	282.983	139.667
TG(14:1_16:0_18:2)	12791.2	16659.2	34510.8	11894.4	805.196	940.372	752.6	212	15549.6	15562.1	20006.2	15552.7
TG(14:1_16:0_22:6)	693.261	1718.81	1712.35	2183.44	424.413	487.181	461.5	263.333	289.281	289.458	138.378	289.325
TG(14:2_16:0_18:2)	71.4185	791.974	1118.85	616.86	68.6201	100.457	158.33	32.1667	962.314	963.037	249.812	962.495
TG(15:1_16:0_18:2)	1506.48	1943.58	2099.23	2061.29	17.7698	13.3691	122.475	11.7	1431.74	1432.84	1404.57	1432.01
TG(15:2_16:0_18:2)	2357.37	2869.09	1420	2381.94	35.5793	21.5644	42.245	19.9333	1179.42	1180.32	1425.3	1179.65
TG(15:2_16:0_18:3)	258.055	189.069	165.74	209.183	2.19743	3.05527	4.899	2.34	557.438	557.832	665.484	557.537
TG(15:1_16:0_16:0)	140.884	173.203	263.777	167.957	2.01497	8.6484	6.0705	10.6	97.405	97.4264	97.9513	97.4103
TG(16:0_16:0_16:0)	6960.51	6637.24	12001.9	7298.49	456.145	694.894	812.95	227.667	3444.38	3447.11	2249.39	3445.06
TG(16:0_16:0_17:0)	1980.75	2181.56	3670.9	2213.98	22.7676	22.9995	40.825	12.3	2229.75	2231.5	1238.72	2230.19
TG(16:0_16:0_17:1)	6.05383	18.378	17.9588	56.6473	10.7492	7.74202	21.4065	3.12	1.24397	1.18742	3.8176	1.22984
TG(16:0_16:0_18:0)	8941.26	9546	15211.1	10184.3	92.8156	106.122	198.09	52	7628.1	7634.22	7784.78	7629.63
TG(16:0_16:0_18:1)	44636.5	39400.4	72099.1	46569.9	4720.11	5740.43	7561.5	1816.67	23588.4	23607.5	21664.7	23593.2
TG(16:0_16:0_18:2)	37243.6	37417.1	78693.5	35118.3	22.8866	114.431	4615	986.667	17662	17676.2	17259.2	17665.5
TG(16:0_16:0_18:3)	12526.1	10127.7	16530	13177	690.168	23.075	1207	308.333	6865.29	6870.8	3866.47	6866.67
TG(16:0_16:0_22:0)	426.837	592.328	1061.7	629.075	5.51341	3.68973	7.384	6.73333	2218.02	2219.76	2113.08	2218.45
TG(16:0_16:0_22:6)	5663.26	6042.27	10573.1	5237.2	71.7933	77.4202	63.19	45.6667	3690.83	3693.76	3825.01	3691.56
TG(16:0_16:0_23:0)	27.0609	71.7933	147.276	76.8022	2.1062	2.17532	1.45905	2.00667	315.686	315.884	369.019	315.736
TG(16:0_16:0_24:0)	115.916	150.726	336.316	200.022	3.07799	2.73426	3.21985	2.52	745.207	745.753	862.436	745.343
TG(16:0_16:0_26:0)	33.1984	43.8957	77.1548	51.6086	1.3367	1.39734	1.3561	1.38	260.529	260.683	310.038	260.567
TG(16:0_16:0_30:0)	2.42711	3.43762	9.89164	5.35935	0	0	0	0	16.6645	16.6204	25.3123	16.6535
TG(16:0_16:1_18:1)	52726.9	41912.5	93640.9	58937.6	5711.73	12236.2	15087.5	4533.33	37201.7	37231.8	43225.8	37209.2
TG(16:0_16:1_18:2)	53703.3	41515.8	79572.8	78329	6822.35	6760.11	9017	2146.67	37964.5	37995.2	24048.9	37972.1
TG(16:0_16:1_18:3)	764.401	1018.06	1263.93	719.161	200.704	156.351	199.865	85.6667	2118.26	2119.92	2617.38	2118.68
TG(16:0_16:1_20:5)	60.9568	138.827	176.071	52.9828	3.81575	4.15426	13.0995	1.77333	1114.88	1115.72	1016.89	1115.09
TG(16:0_16:1_22:6)	4617.09	4839.11	7495.67	5680	59.8939	50.2287	62.835	33.6667	2411.65	2413.55	2487.81	2412.13
TG(16:0_16:2_18:2)	72115.9	53679.7	59349.8	32369.9	1416.03	1994.04	5218.5	693.333	46766.1	46804	50430.1	46775.6
TG(16:0_16:2_18:3)	10238.5	6518.25	14222	7206.88	204.67	396.543	290.39	136.333	346.785	347.009	-7701.35	346.841
TG(16:0_16:2_22:6)	24131.6	22608.9	34510.8	29468.8	115.821	155.218	219.39	69	1109.01	1109.85	10723.5	1109.22
TG(16:0_16:3_18:3)	956.896	630.67	1017.74	1384.88	2.78447	2.14888	8.9105	4.7	1766.2	1767.57	1007.04	1766.54
TG(16:0_16:3_20:6)	31.8035	37.5493	33.4118	43.6688	0.00207844	0.232261	4.93e-05	2.9e-06	3.23314	3.17821	-0.726805	3.21942
TG(14:1_16:0_17:0)	0.422652	4.24413	13.9802	0.374086	2.73687	2.28862	2.05545	3.53333	8.6843	8.63379	8.44183	8.67168
TG(16:0_17:0_18:0)	775.56	854.115	1879.41	621.441	4.2838	3.71995	7.952	2.81333	2130	2131.67	2404.88	2130.42
TG(16:0_17:0_18:1)	9764.24	9651.77	17475.2	10489.7	160.642	125.383	274.77	46.6667	11852.9	11862.4	11765.3	11855.3
TG(16:0_17:0_18:2)	15064.8	16130.4	26377.7	16948.4	396.251	374.638	752.6	152	15021.5	15033.6	15497	15024.5
TG(16:0_17:0_18:3)	218.998	0.427058	1.32548	0.438215	1.61832	0.494734	18.034	15.9	1296.78	1297.77	1537.26	1297.03
TG(16:0_17:0_22:6)	35.1513	116.747	139.802	101.232	0.200307	0.55516	0.426	0.235333	27.2264	27.191	31.5578	27.2176
TG(16:0_17:1_18:1)	12498.2	8594.04	6660.37	8245.16	243.145	237.926	475.7	118.667	8214.88	8221.48	7567.1	8216.53
TG(16:0_17:1_18:2)	10.4198	7.43054	0.0448421	23.2086	0.634637	0.71	1.65785	0.446667	14.5521	14.5063	22.9541	14.5406
TG(16:0_17:1_20:4)	37.8016	14.0149	0.738576	25.8043	1.13838	2.36415	0.00328375	0.85	10.2099	10.1606	19.2224	10.1976
TG(16:0_18:0_18:0)	2664.24	3834.26	5825.08	3466.02	13.5654	11.5564	20.7675	11.2333	4946.53	4950.48	7556.73	4947.52
TG(16:0_18:0_18:1)	43799.6	24327.7	66603.7	48096.8	769.497	710	1402.25	316	36028.1	36057.2	27573.3	36035.4
TG(16:0_18:0_18:2)	53145.4	60422.7	98476.8	65197.8	2185.53	2560.53	4082.5	970	41367.8	41401.2	44832.5	41376.1
TG(16:0_18:0_19:0)	172.967	228.734	452.817	174.065	1.94358	1.86941	1.73595	1.31333	909.504	910.184	1098.78	909.674
TG(16:0_18:0_20:0)	426.837	592.328	1061.7	629.075	5.51341	3.68973	7.384	6.73333	2218.02	2219.76	2557.78	2218.45
TG(16:0_18:0_20:4)	4896.07	3622.72	10836.8	126.578	40.0615	42.6755	66.74	37.6667	6161.16	6166.09	13501.6	6162.39
TG(16:0_18:0_21:0)	26.6424	11.7937	12.0898	16.7957	1.69369	1.89585	2.14065	1.59333	46.8248	46.8052	68.253	46.8199
TG(16:0_18:0_22:0)	115.916	150.726	336.316	200.022	3.07799	3.07037	3.21985	2.8	745.207	745.753	862.436	745.343
TG(16:0_18:0_22:5)	136.141	249.888	209.043	60.6172	2.11413	8.875	10.508	2.32333	69.2397	69.2382	93.805	69.2393
TG(16:0_18:0_22:6)	2078.39	2723.65	2198.14	2504.09	13.1291	3.39894	12.709	10.8	991.653	992.399	1280.18	991.839
TG(16:0_18:0_23:0)	23.4342	28.162	56.0526	19.6968	1.98721	1.63149	1.491	1.61333	116.182	116.218	146.93	116.191
TG(16:0_18:0_24:0)	33.1984	43.8957	77.1548	51.6086	1.3367	1.39734	1.3561	1.38	175.446	175.531	234.885	175.467
TG(16:0_18:0_24:1)	523.084	598.939	1395.82	882.538	3.92682	3.42537	6.603	3.20333	3385.7	3388.39	4037.51	3386.37
TG(16:0_18:0_25:0)	4.22652	8.15773	17.805	8.15355	0.579106	0.540053	0.32234	0.433333	23.7058	23.6674	17.8748	23.6962
TG(16:0_18:0_26:0)	1.81336	5.35475	7.71548	7.84817	0.257028	0.0800638	0.15123	0.167667	41.6025	41.5787	41.0944	41.5965
TG(16:0_18:0_28:0)	0.577485	0.367561	1.73873	1.35434	0	0	0	0	2.84587	2.79062	2.54882	2.83207
TG(16:0_18:0_30:1)	5.62141	9.17579	18.8601	16.1849	6.66e-05	6.68e-05	0.078455	3.87e-05	63.9587	63.953	73.5396	63.9573
TG(16:0_16:3_18:1)	764.401	733.799	1263.93	1099.35	157.469	10.008	135.61	22.5333	2118.26	2119.92	2617.38	2118.68
TG(16:0_18:1_18:1)	98897.8	84089.4	152771	102759	5672.07	4418.62	7987.5	2210	53455.4	53498.6	34570.3	53466.2
TG(16:0_18:1_18:2)	41567.8	82370.6	171455	131006	72.9832	6495.74	13561	5700	37319	37349.2	30061.1	37326.6
TG(16:0_18:1_18:3)	4617.09	4151.58	7078.02	5252.47	89.6425	120.473	45.795	70.3333	7.86281	7.81163	4267.32	7.85002
TG(16:0_18:1_18:4)	1068.49	1401.49	1426.59	710	308.196	186.186	318.08	150.667	236.471	236.605	197.982	236.505
TG(16:0_18:1_19:1)	16041.3	14411.5	27257	16643	139.223	81.5745	213	41.6667	17016.5	17030.3	11868.9	17020
TG(16:0_18:1_20:1)	67931.2	64389.2	99356	64129	781.397	460.745	1121.8	169	54687.6	54731.9	59033.8	54698.7
TG(16:0_18:1_20:4)	29013.8	25385.5	43523.2	33744.1	181.268	487.181	688.7	94.6667	16781.8	16795.4	12231.7	16785.2
TG(16:0_18:1_21:5)	277.583	290.875	369.288	180.172	5.07709	2.05824	5.68	1.39	71	71	116.092	71
TG(16:0_18:1_22:5)	15901.8	13618.2	24399.4	15726.9	95.9888	76.2872	94.785	50	13319.8	13330.6	12594.6	13322.5
TG(16:0_18:1_22:6)	9011	8871.69	14859.4	6641.94	131.687	79.3085	93.01	71.3333	5785.62	5790.25	5778.98	5786.78
TG(16:0_18:1_24:1)	1506.48	1467.6	3187.31	1378.77	7.97263	3.85213	10.295	2.87667	4928.93	4932.86	6380.2	4929.91
TG(16:0_18:1_24:2)	4854.22	3120.3	7605.57	4870.75	13.1687	14.2	46.505	7.76667	5850.17	5854.85	7385.69	5851.34
TG(16:0_18:1_25:1)	99.8743	142.793	268.173	215.29	1.57073	1.55596	2.63055	1.05333	581.496	581.91	676.368	581.599
TG(16:0_18:1_27:1)	21.3418	32.3929	89.2446	46.7226	0.112648	0.0728883	0.34506	0.202333	78.6281	78.6343	108.265	78.6296
TG(16:0_18:1_28:1)	60.8173	65.1825	95.839	59.7011	0.228469	0.13558	0.180695	0.202333	95.6446	95.6646	122.829	95.6496
TG(16:0_18:1_30:1)	26.224	26.311	96.9381	46.8753	0.0391095	0.0326676	0.44375	0.0616667	171.339	171.42	201.092	171.359
TG(16:0_16:3_18:2)	18.2731	12.0845	0.259381	10.0927	7.57598	0.993245	15.2295	1.57	16.6058	16.5617	-9.55855	16.5948
TG(16:0_18:2_18:2)	165992	81312.8	216957	253462	4125.14	4343.09	21832.5	7966.67	52105.8	52148	47579.4	52116.3
TG(16:0_18:2_18:3)	47705.3	38739.3	69461.3	58021.5	2594.08	3202.55	5289.5	1193.33	32155.4	32181.4	19591.5	32161.9
TG(16:0_18:2_18:4)	17715.1	167.914	6462.54	65197.8	527.542	1129.2	883.95	234.667	9799.17	9807.06	-259.154	9801.14
TG(16:0_18:2_20:4)	13418.9	11370.6	19189.8	12780	208.24	125.005	242.465	91.3333	8919.01	8926.18	20990.9	8920.8
TG(16:0_18:2_20:5)	4268.37	4693.67	6880.19	4886.02	44.4246	41.5426	47.215	32.8667	1930.5	1932	979.571	1930.87
TG(16:0_18:2_21:5)	612.358	686.201	892.446	749.699	7.49665	7.1	11.431	4.7	336.81	337.025	418.776	336.864
TG(16:0_18:2_22:6)	13460.7	13882.7	21256	11695.9	180.078	176.745	162.235	106.333	8156.2	8162.75	8137.22	8157.84
TG(16:0_18:2_24:6)	404.519	359.628	591.3	662.667	14.9536	3.71995	4.5795	8.6	29.5736	29.54	78.4634	29.5652
TG(16:0_18:2_28:8)	150.648	218.156	316.533	239.72	1.88011	2.07713	3.9405	0.813333	113.248	113.282	109.354	113.256
TG(16:0_18:3_22:6)	2817.68	2538.55	5143.65	3420.22	15.4693	13.4069	16.8625	10.7333	3086.45	3088.89	4177.45	3087.06
TG(16:0_18:4_20:5)	287.348	227.412	540.743	619.914	2.37592	3.02128	2.44595	2.1	1150.08	1150.96	1341.86	1150.3
TG(16:0_18:4_22:6)	188.31	183.78	248.39	218.344	0.551341	0.139356	0.0008023	0.281333	333.876	334.089	398.562	333.929
TG(16:0_18:1_19:0)	3431.43	4111.92	7825.39	4626.45	18.0475	12.3495	35.855	8.96667	7921.49	7927.85	6618.62	7923.08
TG(16:0_18:2_19:0)	8104.32	9797.21	18244.6	10108	49.581	39.6543	101.53	21.7333	12439.7	12449.7	13423.8	12442.2
TG(16:0_19:0_20:0)	27.0609	71.7933	147.276	56.3419	2.1062	1.9034	1.45905	2.00667	102.099	102.124	222.29	102.105
TG(16:0_19:0_20:4)	111.731	60.9516	176.731	81.9935	1.08285	0.517394	1.46615	0.496667	125.57	125.614	145.634	125.581
TG(16:0_18:2_20:0)	5495.87	5724.95	745.17	3466.02	0.936089	8.91277	49.7	9.93333	8684.3	8691.28	10568	8686.04
TG(16:0_20:0_20:1)	421.257	721.899	1052.91	882.538	3.30011	1.80899	5.183	1.40667	195.983	196.085	469.05	196.009
TG(16:0_20:0_21:0)	4.54735	7.80074	16.9916	9.22237	1.56676	1.56729	1.70045	1.13	27.9306	27.8957	32.4389	27.9219
TG(16:0_20:0_22:6)	110.754	173.203	190.139	51.6086	0.872626	0.160883	0.8378	1.37667	91.5372	91.5538	49.8536	91.5413
TG(16:0_20:0_23:0)	1.47859	1.06434	2.8356	1.06576	0.117804	0.148043	0.00063545	0.151	2.68744	2.63207	4.91742	2.6736
TG(16:0_20:0_24:0)	4.14283	4.42924	4.44025	8.42839	0.204274	0.0808191	0.108275	0.115333	10.386	10.3368	17.7711	10.3737
TG(16:0_20:1_22:4)	3417.49	3331.84	5143.65	4626.45	29.4709	25.3032	71.355	16.8667	2734.38	2736.54	2897.26	2734.92
TG(16:0_20:1_22:6)	196.68	152.048	850.681	215.29	10.5112	2.59074	5.325	9.83333	116.769	116.806	112.982	116.778
TG(16:0_20:1_29:1)	14.6464	17.8492	45.7214	27.1785	0.0828994	0	0.165785	0.0433333	134.959	135.011	142.991	134.972
TG(16:0_20:1_30:1)	1.95285	7.08678	27.4768	11.757	0.114235	0.000558936	0.00108275	0	33.2116	33.1809	21.5029	33.2039
TG(16:0_20:4_22:6)	140.884	158.659	246.192	138.03	2.03084	0.251144	0.286485	1.41667	70.4132	70.4127	111.997	70.4131
TG(16:0_20:5_22:6)	424.047	411.192	639.659	406.151	9.12291	7.17553	8.804	7.7	109.727	109.759	102.098	109.735
TG(16:0_18:1_21:0)	33.3379	0.278976	131.669	48.7075	0.383955	0.121606	0.4473	0.218333	66.8926	66.8892	98.0032	66.8917
TG(16:0_18:2_21:0)	1743.61	1745.25	3846.75	2580.43	6.14804	3.44048	13.49	4.16667	5844.3	5848.98	4685.38	5845.47
TG(16:0_18:1_22:0)	1869.16	2208.01	4154.49	2656.77	11.7011	5.13617	13.49	4.03333	7980.17	7986.58	9749.12	7981.77
TG(16:0_18:2_22:0)	2943.22	4336.69	4396.28	4000.43	12.3358	5.96702	15.5845	10.7333	12733.1	12743.3	19441.2	12735.6
TG(16:0_22:0_22:6)	525.874	370.205	573.715	421.419	3.53017	2.89665	6.9225	2	139.653	139.709	197.464	139.667
TG(16:0_22:1_22:6)	111.033	154.693	9.69381	306.903	0.381179	0.100835	0.50765	0.100333	113.835	113.869	113.5	113.843
TG(16:0_22:5_22:6)	26.224	31.5996	70.5604	36.7978	6.51e-05	1.15e-07	3.94e-06	0.239333	27.4612	27.4259	22.4358	27.4523
TG(16:0_22:6_22:6)	380.806	470.689	868.266	355.763	2.46318	1.63527	1.6401	1.97	364.388	364.626	441.581	364.448
TG(16:0_18:1_23:0)	210.629	231.378	584.706	345.075	2.91933	3.07415	5.6445	2.74333	1478.68	1479.82	1657.5	1478.96
TG(16:0_18:2_23:0)	470.079	706.034	1620.03	885.591	2.25296	1.86564	0.9514	1.42667	2793.06	2795.26	3213.42	2793.61
TG(16:0_18:2_23:1)	1757.56	2049.35	6946.13	4931.83	4.64078	2.70404	9.6205	3.76667	5609.59	5614.08	6810.39	5610.71
TG(16:0_18:1_24:0)	523.084	598.939	1395.82	882.538	3.92682	3.42537	6.603	3.20333	3385.7	3388.39	4037.51	3386.37
TG(16:0_18:2_24:0)	1028.04	1520.48	3055.42	964.989	8.17095	7.40213	18.744	4.33333	6806.61	6812.07	7732.95	6807.98
TG(16:0_18:3_24:0)	21.4813	23.4022	218.495	116.196	0.579106	0.585372	0.5751	0.279667	242.926	243.065	402.19	242.96
TG(16:0_20:2_24:0)	442.181	469.367	989.164	740.538	2.33626	1.55973	3.06365	1.01667	308.058	308.25	795.576	308.106
TG(16:0_22:6_24:1)	18.2731	36.4916	57.5913	51.3032	0	0.000642021	0.058575	0.00103333	39.138	39.1122	56.7469	39.1316
TG(16:0_18:1_25:0)	84.112	83.9572	213.659	111.157	1.85631	1.48798	2.0093	1.17333	489.372	489.711	478.38	489.457
TG(16:0_18:2_25:0)	130.841	211.546	422.043	265.677	1.73732	0.811968	3.4435	1.12	1044.46	1045.25	1227.83	1044.66
TG(16:0_18:3_25:0)	9.83399	10.0881	33.4118	10.5508	0.0291933	0.0304016	0.121055	0.00036	72.1736	72.1745	74.1616	72.1738
TG(16:0_18:1_26:0)	112.707	148.082	360.495	166.43	1.30894	1.26894	1.43775	1.08	1085.54	1086.36	1087.89	1085.74
TG(16:0_18:2_26:0)	17.4361	0.506387	7.01207	9.16129	0.163816	0.121984	0.23856	0.0476667	30.1017	30.0685	47.0548	30.0934
TG(16:0_18:2_26:1)	107.267	1732.03	3736.84	2610.97	7.13966	5.06064	14.626	3.4	7686.78	7692.95	8966.49	7688.32
TG(16:0_18:2_27:0)	3.11061	1.36182	6.22074	6.42817	0.0650503	0.000834628	3.66e-05	2.98e-05	23.5298	23.4913	23.6486	23.5201
TG(16:0_18:2_27:1)	191.1	259.143	549.536	42.9054	1.07095	0.630691	1.988	0.536667	1513.88	1515.05	1617.59	1514.18
TG(16:0_18:1_28:0)	33.8959	39.797	96.7183	66.114	0.14795	0.194117	0.38695	0.0886667	265.81	265.968	320.3	265.849
TG(16:0_18:2_28:0)	38.9175	56.1918	146.836	123.677	0.503743	0.547606	0.88395	0.000373333	255.248	255.397	333.775	255.285
TG(16:0_20:1_28:0)	5.62141	9.17579	32.3127	16.1849	0.000888492	0.000936596	0.078455	0.00053	63.9587	63.953	73.5396	63.9573
TG(16:0_18:2_28:1)	195.285	241.955	615.48	503.871	1.82061	1.07255	3.1737	0.773333	2347.11	2348.95	2851.65	2347.57
TG(16:0_18:1_29:0)	0.622122	0.913613	5.51734	3.40495	0.000944022	0.0339138	0.03976	4.47e-05	9.03636	8.98614	12.3083	9.02381
TG(16:0_18:2_29:0)	0.937367	1.91713	2.87957	3.8172	0.034548	0.000974362	0	3.63e-05	10.562	10.513	16.1126	10.5497
TG(16:0_18:2_29:1)	23.2947	14.0149	60.8885	42.6	0.185235	0.052117	0.277965	0.0262	171.339	171.42	222.187	171.359
TG(16:0_18:1_30:0)	14.3674	18.6425	41.9845	25.0409	0.0472011	0.0441862	0.150165	0.0258667	128.504	128.551	148.433	128.516
TG(16:0_18:2_30:0)	19.668	40.5903	71.4396	40.157	0.272101	0.0404096	0.76325	0.0586667	262.876	263.032	317.19	262.915
TG(15:2_16:1_18:2)	471.473	621.415	161.563	419.892	3.66899	3.2592	6.2125	2.57667	856.694	857.331	1206.07	856.853
TG(16:1_16:1_16:1)	11856.6	16659.2	34510.8	12993.8	805.196	940.372	1345.45	212	23940.5	23959.8	30112.9	23945.3
TG(16:1_16:1_18:2)	50913.6	45350.1	60668.7	32828	1634.19	3482.02	2953.6	870	46766.1	46804	54939.2	46775.6
TG(16:1_16:2_18:2)	15064.8	6610.8	13958.2	13772.5	214.19	150.309	443.75	231	30805.8	30830.7	41981.9	30812
TG(16:1_16:2_17:1)	330.589	2591.43	1758.51	688.624	17.2939	46.8298	70.29	5.93333	1173.55	1174.45	1894.36	1173.78
TG(14:2_16:1_18:1)	172.967	791.974	1118.85	616.86	68.6201	100.457	158.33	32.1667	1073.8	1074.61	995.119	1074
TG(16:1_18:1_18:1)	200864	178492	281362	131006	15429.6	14011.2	20199.5	7366.67	96231.4	96309.4	112988	96250.9
TG(16:1_18:1_18:2)	237132	116615	110347	253462	4125.14	4343.09	11644	7966.67	24468.6	24488.4	43899.6	24473.5
TG(16:1_18:1_22:6)	12.2611	2.96164	0.604489	0.180172	0.0195151	0.000706223	0.4047	0.00593333	0.0897769	0.0322989	0.123976	0.0754161
TG(16:1_18:1_28:1)	90.11	78.6685	305.542	280.946	0.85676	0.5325	1.6401	0.456667	944.711	945.419	1160.97	944.888
TG(16:1_18:1_30:1)	37.8016	55.6629	132.548	92.9871	0.614804	0.112165	1.35255	0.0703333	432.455	432.748	450.392	432.528
TG(16:1_18:2_18:2)	93736.7	62406	131009	97873.1	3458.77	3485.8	5502.5	1110	48526.4	48565.7	47734.9	48536.3
TG(16:1_18:2_18:3)	41846.8	30938.5	52755.4	44584.9	1090.78	1593.72	2431.75	556.667	45651.2	45688.2	49600.8	45660.5
TG(16:1_18:2_20:5)	15901.8	9294.79	23300.3	20307.5	74.5698	118.963	179.985	43.6667	25172.7	25193.1	27417.8	25177.8
TG(16:1_18:2_22:5)	4310.22	7324.77	10375.2	5603.66	32.1285	23.4904	1.57265	22.6333	5427.69	5432.03	5234.77	5428.77
TG(16:1_18:2_22:6)	5509.82	4032.59	8243.03	5053.98	21.9743	19.034	20.6255	14.0667	4852.64	4856.52	5276.23	4853.61
TG(16:1_18:2_28:8)	56.3536	65.4469	134.087	82.2989	0.266151	0.570266	0.4473	0.36	39.4901	39.4645	32.3352	39.4837
TG(16:1_18:3_22:6)	1813.36	2287.34	2308.05	2168.17	4.36313	3.72372	3.763	2.75	4160.25	4163.56	4970.44	4161.08
TG(16:1_20:1_30:1)	28.0373	66.7691	174.972	102.912	1.28514	0.766649	2.28975	0.300333	546.289	546.675	635.423	546.386
TG(16:1_18:2_30:1)	49.2397	73.5121	209.703	121.387	0.233229	0.0404096	0.9017	0.0356667	461.793	462.11	560.788	461.873
TG(16:1_18:2_4:0)	506.346	372.849	685.82	700.839	1.45173	0.929043	2.03415	0.826667	4453.64	4457.19	4869.37	4454.52
TG(16:2_16:2_18:2)	2022.59	2049.35	1984.92	1511.61	27.2497	66.8457	85.91	17.6667	2787.19	2789.39	4721.66	2787.74
TG(16:2_16:2_18:3)	106.151	253.855	415.449	264.151	4.40279	13.8979	14.6615	6.8	1807.27	1808.68	2064.88	1807.62
TG(16:2_16:3_18:2)	139.35	224.767	358.297	189.333	7.8933	6.26915	9.443	5.73333	1150.08	1150.96	1221.61	1150.3
TG(16:2_18:2_18:3)	3124.56	5182.87	9342.11	7542.8	132.48	228.484	306.365	74.3333	15608.3	15620.9	18632.7	15611.4
TG(16:1_17:0_18:1)	0.0189705	131.687	369.288	121.54	2.00704	14.0489	12.8865	3.7	1.55496	1.49867	26.4007	1.54089
TG(17:0_18:1_18:1)	16041.3	14411.5	27257	16643	139.223	81.5745	213	41.6667	17016.5	17030.3	11868.9	17020
TG(17:0_18:1_18:2)	27339.9	32128.5	52096	34965.6	355.397	283.245	695.8	145.333	28752.1	28775.3	28195.2	28757.9
TG(17:0_18:1_20:4)	157.623	171.881	303.344	174.065	0.598939	0.585372	1.35965	0.946667	88.0165	88.0303	107.799	88.02
TG(17:0_18:1_22:6)	712.79	725.866	1145.23	812.301	3.96648	1.60128	3.0317	2.21667	477.05	477.379	458.684	477.132
TG(17:0_18:2_18:2)	16599.2	18510.2	27916.4	19238.7	213.397	307.037	710	127.333	15138.8	15151.1	14875.1	15141.9
TG(17:0_18:2_18:3)	343.143	11.992	747.368	11.7112	0.571173	1.91473	38.34	1.29333	7.68678	7.63546	25.9602	7.67395
TG(16:2_17:1_18:2)	31.2456	89.5102	63.5263	91.9183	5.03743	4.72074	0.28542	0.456667	47.2355	47.2163	58.7164	47.2307
TG(17:1_18:1_18:2)	16599.2	11119.4	23959.8	15879.6	17.8095	214.888	479.25	104.667	10738	10746.7	10521.4	10740.2
TG(17:1_18:1_20:4)	48.8212	15.9981	49.2384	36.3398	0.884525	0.0206957	0.017679	0.00926667	0.151975	0.0945476	5.79801	0.137627
TG(17:1_18:2_18:2)	14367.4	13750.5	22201.2	16032.3	187.615	212.245	415.35	75.3333	12615.7	12625.9	12905.5	12618.2
TG(17:1_18:2_18:3)	3640.67	169.236	738.576	2168.17	24.1955	13.4447	53.96	1.58	2716.78	2718.92	2347.87	2717.31
TG(17:1_18:2_20:5)	302.692	105.905	314.334	110.394	1.91184	0.91016	2.059	1.13	43.7736	43.7515	-99.7781	43.768
TG(17:1_18:2_22:6)	269.214	239.311	389.071	84.1312	0.686201	0.160505	0.23998	0.396667	215.934	216.051	220.787	215.963
TG(17:2_18:2_18:2)	3640.67	3702.05	3341.18	842.839	4.44246	34.5181	48.635	6.73333	3233.14	3235.7	4021.96	3233.78
TG(17:2_18:2_18:3)	537.033	499.777	978.173	711.527	3.90698	5.66489	9.1945	2.05667	1050.33	1051.12	1176.52	1050.53
TG(17:2_18:2_20:5)	295.717	298.808	375.882	284	0.801229	1.21229	1.1218	0.586667	451.818	452.127	542.648	451.895
TG(17:1_18:0_18:2)	23.0157	13.6182	15.0573	35.8817	0.753631	0.456968	1.48035	0.223	36614.9	36644.5	32403.7	36622.3
TG(18:0_18:0_18:1)	12693.5	14147.1	25278.6	15421.5	40.8547	33.6872	42.245	26.6667	24351.2	24370.9	27780.6	24356.2
TG(18:0_18:0_18:2)	20644.4	34772.8	49678	31759.1	181.268	134.824	344.705	48	38257.9	38288.8	42448.3	38265.6
TG(18:0_18:0_20:1)	875.992	721.899	2483.9	455.011	4.2838	3.00239	5.822	1.40667	2593.55	2595.6	1865.85	2594.06
TG(18:0_18:0_22:6)	311.061	335.829	626.471	400.043	1.22961	0.388989	1.3845	0.92	230.603	230.733	397.526	230.636
TG(18:0_18:0_23:0)	1.26377	1.63948	8.35294	3.17591	0.118598	0.0392766	0.211935	0.154	6.39587	6.3435	8.50921	6.38278
TG(18:0_18:0_24:0)	2.60845	4.56145	7.31981	4.62645	0.0511676	0.0373883	0.082715	0.00195333	9.62314	9.57339	17.5534	9.61071
TG(18:0_18:1_18:1)	20644.4	34772.8	49678	31759.1	181.268	134.824	344.705	48	38257.9	38288.8	42448.3	38265.6
TG(18:0_18:1_18:2)	80764.2	70074.5	116062	88559.1	2094.3	1049.89	2293.3	132.667	32566.1	32592.5	35036.7	32572.7
TG(18:0_18:1_18:3)	4700.79	3622.72	10836.8	62.6022	32.5251	40.4096	56.09	37.6667	6102.48	6107.37	13522.3	6103.7
TG(18:0_18:1_20:1)	8494.89	14014.9	21344	16795.7	27.7654	17.0702	55.735	17.3333	24820.7	24840.7	31305	24825.7
TG(18:0_18:1_20:5)	306.876	281.62	468.204	290.108	6.94134	2.75314	3.621	11.0333	193.636	193.736	193.318	193.661
TG(18:0_18:1_22:1)	1506.48	1467.6	3187.31	1378.77	7.81397	3.85213	10.295	2.21	4928.93	4932.86	6074.41	4929.91
TG(18:0_18:1_22:5)	1938.9	1890.69	3231.27	2061.29	11.2251	4.11649	7.952	6.96667	1936.36	1937.88	1943.6	1936.74
TG(18:0_18:1_22:6)	53.9823	62.5382	129.031	83.3677	2.7924	1.14053	1.3845	2.07667	10.6207	10.5717	6.26499	10.6084
TG(18:0_18:1_24:6)	29.7112	31.4674	88.3653	43.0581	2.93e-05	0.000197516	0.2627	0.201	51.0496	51.0334	45.0334	51.0455
TG(18:0_18:1_25:1)	27.0609	33.9795	91.2229	40.6151	0.270911	0.166548	0.7242	0.243333	187.769	187.863	242.556	187.792
TG(18:0_18:1_26:1)	42.4047	65.1825	172.115	87.9484	0.602905	0.456968	0.923	0.326333	298.083	298.267	332.272	298.129
TG(18:0_18:1_28:8)	78.1139	92.8156	161.124	104.744	0.0349447	0	0	0	115.595	115.631	122.311	115.604
TG(18:0_18:1_30:1)	23.1552	28.0298	38.0279	55.5785	0.248698	0.0290798	0.20732	0	150.802	150.866	176.058	150.818
TG(16:3_18:0_18:2)	8690.18	4958.1	10617	9359.78	15.033	77.0426	147.68	32.0333	6806.61	6812.07	6188.43	6807.98
TG(18:0_18:2_18:2)	1072.67	59232.8	146616	96040.9	1685.75	1922.29	2325.25	760	1965.7	1967.24	-18218.1	1966.09
TG(18:0_18:2_18:3)	205049	175847	283560	213763	8408.94	6948.94	7952	4400	61024.8	61074.2	25811.1	61037.1
TG(18:0_18:2_20:3)	7030.26	7179.33	11694.1	8306.24	25.0285	39.2766	74.55	33.6667	5633.06	5637.57	5685.69	5634.18
TG(18:0_18:2_20:4)	15901.8	13618.2	24399.4	15726.9	95.9888	76.2872	94.785	50	13319.8	13330.6	12594.6	13322.5
TG(18:0_18:2_22:4)	1938.9	1890.69	3231.27	2061.29	11.2251	4.11649	7.952	6.96667	1936.36	1937.88	1943.6	1936.74
TG(18:0_18:2_22:5)	25.387	149.404	292.353	96.8043	2.12207	0.00196761	0.4047	2.66667	44.8298	44.8085	30.262	44.8245
TG(18:0_18:2_22:6)	3208.25	4111.92	5649.23	2702.58	23.4419	14.0867	17.6435	18.7667	3109.92	3112.38	3203.05	3110.53
TG(18:0_18:1_19:0)	503.556	871.304	1351.86	1056.6	4.20447	3.21011	6.2835	2.88667	3409.17	3411.88	4385.8	3409.85
TG(18:0_18:1_20:0)	1869.16	2208.01	4154.49	2656.77	6.54469	2.12622	7.6325	4.03333	4776.36	4780.18	6027.76	4777.32
TG(18:0_18:2_20:0)	3278	4111.92	8638.7	6183.87	15.152	13.4447	35.003	8.76667	11618.2	11627.5	14372.3	11620.5
TG(18:0_18:2_20:1)	24271.1	21551.2	34510.8	28094.6	131.687	67.6011	247.79	50.6667	23764.5	23783.7	25811.1	23769.3
TG(18:0_20:1_22:6)	178.546	265.754	474.799	306.903	0.622737	0.184676	0.62125	0.256667	124.983	125.027	231.153	124.994
TG(18:0_20:2_20:2)	1855.21	3278.96	4132.51	4763.87	8.48827	6.04255	22.6135	5.06667	6630.58	6635.9	8023.2	6631.91
TG(18:0_18:1_21:0)	186.916	122.961	59.7895	175.591	3.10179	2.0167	4.0825	1.8	962.314	963.037	790.911	962.495
TG(18:0_18:2_21:0)	429.627	706.034	1620.03	885.591	2.10223	1.05745	0.92655	0.71	2793.06	2795.26	3532.17	2793.61
TG(18:0_18:1_22:0)	34.4538	60.6872	77.1548	47.3333	0.682235	0.349335	0.45795	0.67	546.289	546.675	452.983	546.386
TG(18:0_22:1_30:1)	4.18468	3.01453	18.3325	8.52	0.0314145	0.0396543	0.04686	0	61.0248	61.0167	57.0579	61.0228
TG(18:0_18:1_23:0)	4.24047	2.72365	17.4533	5.35935	0.0321285	0.0270782	0	0.000656667	17.3099	17.2664	26.9066	17.299
TG(18:0_18:2_23:0)	20.2259	114.499	285.759	70.5419	1.28514	0.589149	1.6472	0.34	278.132	278.3	427.12	278.174
TG(18:0_18:2_23:1)	304.086	317.318	731.981	429.054	2.0348	1.09899	3.00685	0.806667	1226.36	1227.3	1556.43	1226.6
TG(18:0_18:1_24:0)	112.707	148.082	360.495	187.806	1.49933	1.4842	1.43775	1.16333	1085.54	1086.36	1087.89	1085.74
TG(18:0_18:2_24:0)	442.181	469.367	989.164	740.538	2.68531	1.81277	4.047	1.23667	2705.04	2707.18	3048.08	2705.57
TG(18:0_18:2_24:1)	559.352	695.456	648.452	506.925	1.46363	2.34149	3.55	1.22667	792.149	792.733	1011.19	792.295
TG(18:0_18:1_25:0)	19.11	12.468	68.8019	17.4065	0.333184	0.263229	0.35216	0.453333	84.4959	84.5068	109.717	84.4986
TG(18:0_18:2_25:0)	39.7544	44.2924	95.1796	60.6172	0.393872	0.323277	0.74905	0.336667	198.917	199.021	277.022	198.943
TG(18:0_20:1_25:0)	1.89705	1.94358	7.29783	4.16839	0.0412514	5.66e-05	0.000852	0.0302333	10.7967	10.7479	13.9513	10.7845
TG(18:0_18:1_26:0)	17.0177	21.9479	41.5449	34.3548	0.0761564	0.191473	0.18389	0.088	131.438	131.487	174.192	131.45
TG(18:0_18:1_29:0)	1.17868	1.15689	5.03375	2.99269	0	0	0	0.0636667	9.97521	9.92574	10.686	9.96285
TG(18:0_18:2_30:0)	12.5261	24.0633	74.0774	35.1183	0.0294709	2.93e-06	0.209095	0	107.38	107.41	144.494	107.388
TG(18:0_18:2_30:1)	19.389	32.9218	86.6068	46.5699	1.15821	0.72133	2.2152	0.209667	355	355.23	462.883	355.058
TG(15:2_18:1_18:2)	1743.61	1204.49	2195.94	2107.1	28.8363	40.4096	71	13.4	1613.64	1614.89	1788.11	1613.95
TG(15:2_18:1_18:3)	29.1532	10.9607	35.3901	29.0108	0.472011	0.00228106	0.000119635	0.443333	13.6132	13.5667	42.3901	13.6016
TG(16:3_18:1_18:3)	3124.56	5182.87	9342.11	7542.8	132.48	228.484	306.365	74.3333	15608.3	15620.9	18632.7	15611.4
TG(16:2_18:1_18:1)	154.833	1.02864	307.74	262.624	0.0598939	0.121984	13.9515	4.9	0	-0.0575507	-0.153052	-0.0143789
TG(18:1_18:1_18:1)	80764.2	70074.5	116062	88559.1	2094.3	1049.89	2293.3	783.333	32566.1	32592.5	35036.7	32572.7
TG(18:1_18:1_18:2)	117031	104715	160464	125357	5632.4	2824.89	6319	1993.33	39314	39345.9	33533.7	39322
TG(18:1_18:1_19:1)	7797.45	6029.05	12221.7	2977.42	30.7799	17.0324	52.895	11.5	6278.51	6283.54	5105.2	6279.77
TG(18:1_18:1_20:1)	24271.1	21551.2	43303.4	28094.6	131.687	67.6011	247.79	50.6667	23764.5	23783.7	25811.1	23769.3
TG(18:1_18:1_20:3)	1161.94	1784.92	2593.81	5649.46	48.3911	34.3293	16.0815	11.6667	1408.26	1409.35	1477.13	1408.54
TG(18:1_18:1_20:4)	1343.28	2538.55	3736.84	1847.53	318.112	272.293	369.2	213	207.132	207.243	90.6952	207.16
TG(18:1_18:1_22:1)	2189.98	3622.72	6704.33	5252.47	9.00391	5.62713	13.348	5.36667	8508.26	8515.1	10065.3	8509.97
TG(18:1_18:1_23:1)	274.794	239.311	608.885	374.086	0.678268	0.331207	1.18215	0.322667	874.298	874.949	1094.11	874.46
TG(18:1_18:1_27:1)	22.3183	14.4115	21.2121	32.828	0.184441	0.0260963	0.190635	0.0261667	135.545	135.598	165.589	135.559
TG(18:1_18:1_28:1)	22.5972	21.419	52.3158	39.0882	0.0400615	0.0381436	0.12141	2.53e-07	130.851	130.9	171.653	130.863
TG(18:1_18:1_28:8)	159.018	204.935	279.164	235.14	0.282413	0.0422979	0.6461	0.0663333	148.455	148.517	138.378	148.47
TG(18:1_18:1_30:1)	28.0373	66.7691	174.972	102.912	1.28514	0.725106	2.059	0.300333	546.289	546.675	635.423	546.386
TG(16:3_18:1_18:2)	10196.7	7126.44	18266.6	14841.3	189.598	240.191	320.565	51	9329.75	9337.26	8033.56	9331.63
TG(18:1_18:2_18:2)	205049	175847	283560	213763	8408.94	6948.94	8946	4400	61024.8	61074.2	48719.7	61037.1
TG(18:1_18:2_18:3)	206444	190391	276966	227505	5751.4	6382.45	10792	3063.33	110901	110991	148751	110923
TG(18:1_18:2_20:2)	20225.9	20493.5	26597.5	28858.1	366.503	287.399	663.85	197.333	10209.9	10218.1	9743.93	10212
TG(18:1_18:2_20:3)	15483.3	14147.1	22640.9	15726.9	230.849	79.3085	322.34	137.333	7980.17	7986.58	8914.66	7981.77
TG(18:1_18:2_20:4)	18831	19435.8	31433.4	18933.3	156.676	119.718	145.55	95.3333	11090.1	11099	8707.34	11092.3
TG(18:1_18:2_20:5)	9903.73	10921	14222	10520.2	53.5475	47.5851	41.89	34.6667	7276.03	7281.87	7665.57	7277.49
TG(18:1_18:2_21:4)	19.947	13.1423	37.3684	0	0.000247905	3.69e-06	0.00016827	1.04e-05	0.0558025	-0.00170303	-7.8834	0.0414348
TG(18:1_18:2_22:3)	2427.11	2340.22	4154.49	2565.16	17.6112	12.0096	11.857	12.8667	1836.61	1838.04	2016.16	1836.97
TG(18:1_18:2_22:4)	4589.19	4918.44	6726.32	2366.67	30.5816	21.1867	35.003	9.5	3966.61	3969.77	4379.58	3967.4
TG(18:1_18:2_22:5)	4170.73	6319.93	7693.5	4519.57	4.44246	32.1388	40.115	23.1667	2358.84	2360.7	2358.23	2359.31
TG(18:1_18:2_22:6)	10099	9982.31	10353.3	9665.16	102.732	63.8245	80.94	51	7100	7105.7	7214.66	7101.42
TG(18:1_18:2_24:5)	309.666	359.628	637.461	458.065	3.08592	2.10734	5.396	3.53333	258.769	258.921	209.903	258.807
TG(18:1_18:2_24:6)	0.168782	12.0449	0.49678	0.18628	0.00392285	0.00600479	0.0004899	0.53	9.27107	9.22104	17.7711	9.25857
TG(18:1_18:2_24:7)	234.342	267.076	547.337	224.452	2.96693	3.15346	2.23295	3.4	146.694	146.756	129.567	146.71
TG(18:1_18:2_26:4)	143.674	161.304	270.372	166.43	0.150726	0.086484	0.4828	0.0753333	191.876	191.974	202.129	191.901
TG(18:1_18:2_28:8)	196.68	285.587	384.675	319.118	1.07095	0.789309	2.56665	0.59	121.463	121.504	122.829	121.473
TG(18:1_18:3_18:4)	4784.48	2789.76	6726.32	2458.28	19.4358	18.5809	222.94	6.86667	7628.1	7634.22	9023.5	7629.63
TG(18:1_18:3_20:4)	5.88644	3.78138	14.0022	17.4065	0.315335	0.170324	0.90525	0.217	9.2124	9.16231	3.18969	9.19988
TG(18:1_18:3_22:6)	67.5128	189.069	0.21278	267.204	7.65531	0.033725	0.3479	6.06667	51.5777	51.5619	-1.61309	51.5738
TG(18:1_18:2_19:1)	11075.4	10418.6	17651.1	13482.4	61.0838	40.4096	107.92	24.8333	8684.3	8691.28	9484.79	8686.04
TG(18:1_18:3_19:1)	82.7171	133.538	261.579	198.495	1.19391	0.585372	2.1158	1.10333	93.2975	93.3156	115.625	93.302
TG(18:1_19:1_20:1)	881.572	1375.05	1110.06	395.462	4.75978	2.37548	9.0525	1.75	1942.23	1943.75	2285.67	1942.61
TG(18:1_18:2_20:1)	23155.2	24856.6	33192	26720.4	368.486	282.112	724.2	186.667	13261.2	13271.8	12750	13263.8
TG(18:1_18:3_20:1)	7030.26	7179.33	11694.1	8306.24	25.0285	39.2766	74.55	33.6667	5633.06	5637.57	5685.69	5634.18
TG(18:1_20:1_20:1)	2189.98	3622.72	6704.33	5252.47	9.00391	5.62713	13.348	5.36667	8508.26	8515.1	10065.3	8509.97
TG(18:1_20:1_22:5)	333.379	413.836	1057.31	314.538	2.25296	1.79766	3.7275	2.33333	598.512	598.94	417.221	598.619
TG(18:1_20:1_22:6)	305.481	391.359	633.065	337.441	2.27279	0.55516	1.9596	1.93667	222.388	222.511	236.336	222.419
TG(18:1_20:1_24:1)	104.059	97.5754	338.514	267.204	0.108682	0.072133	0.9514	0.246	874.298	874.949	1031.92	874.46
TG(18:1_20:1_26:1)	20.9234	24.3277	68.582	25.4989	3.04e-07	4.15e-06	0.0318435	0	29.5736	29.54	31.9206	29.5652
TG(18:1_20:1_29:1)	10.6849	10.6831	30.3344	15.4215	0.000987654	0.0371239	0.046505	9.6e-10	55.5678	55.5553	54.5701	55.5646
TG(18:1_20:1_30:1)	25.8055	31.5996	95.6192	66.8774	0.239179	0.0456968	0.036565	8.5e-06	208.893	209.004	254.735	208.92
TG(18:1_20:2_20:4)	2064.44	1312.91	4220.43	3267.53	29.0346	17.4856	27.1575	8.13333	868.43	869.076	518.288	868.591
TG(18:1_20:5_22:5)	198.075	200.968	413.251	139.404	2.13397	0.214511	0.568	1.91333	109.14	109.171	114.537	109.148
TG(18:1_18:2_21:1)	2385.27	2115.46	4572.14	3038.49	4.87877	4.11649	13.2415	2.92333	3268.35	3270.94	3379.28	3268.99
TG(18:1_18:2_22:1)	5984.09	6134.82	10375.2	2824.73	34.0721	21.6399	68.87	17.9667	5445.29	5449.65	6131.42	5446.38
TG(18:1_18:3_22:1)	928.998	1004.84	1191.39	916.129	4.2838	6.34468	6.816	3.07667	1261.57	1262.54	1280.18	1261.81
TG(18:1_22:5_22:6)	9.28998	19.9646	59.3498	8.19935	0	2.34e-08	4.15e-08	5.1e-08	11.2661	11.2177	7.36896	11.254
TG(18:1_22:6_22:6)	152.043	150.726	263.777	102.606	0.868659	0.0638245	0.243885	0.346667	148.455	148.517	151.336	148.47
TG(18:1_18:2_23:1)	736.503	707.356	1413.41	914.602	2.43939	1.065	4.899	0.243667	1601.9	1603.14	1694.82	1602.21
TG(18:1_18:2_24:1)	3124.56	3239.29	7253.87	5099.78	12.9704	7.17553	28.968	5.33333	6102.48	6107.37	7033.25	6103.7
TG(18:1_18:2_25:1)	177.151	202.291	479.195	299.269	0.559274	0.0717553	1.3703	0.0833333	639.587	640.048	754.631	639.702
TG(18:1_18:2_26:1)	163.202	215.512	1147.43	742.065	1.26531	0.770426	0.8165	0.49	2165.21	2166.9	2126.04	2165.63
TG(18:1_18:2_27:1)	16.3202	18.9069	66.6037	40.0043	0.0365313	0.0311191	0.130285	0.0256667	127.331	127.376	153.513	127.342
TG(18:1_18:2_28:1)	49.2397	73.5121	209.703	30.3849	0.198324	0.0404096	0.7313	0.0356667	519.298	519.661	611.581	519.388
TG(18:1_18:2_29:1)	17.5756	17.0559	63.9659	36.1871	0.0440279	0.0407872	0.071	0	124.983	125.027	157.037	124.994
TG(18:1_18:3_29:1)	5.06346	12.2035	24.6192	17.4065	0.0400615	0	0.05822	0	79.2149	79.2215	101.113	79.2165
TG(18:1_18:2_30:1)	52.8664	48.9199	156.508	113.295	0.302642	0.162771	1.23185	0.0823333	516.95	517.312	563.898	517.041
TG(18:1_20:2_30:1)	1.1187	1.04847	6.26471	5.61892	0.0380782	0.111787	0.0318435	3.97e-05	7.33471	7.28311	8.52476	7.32182
TG(16:3_18:2_18:3)	470.079	491.844	265.975	615.333	7.1	12.9915	16.6495	4.2	1103.14	1103.98	741.622	1103.35
TG(16:3_18:2_18:4)	66.3969	70.3389	31.6533	175.591	0.0015271	0.196761	1.5194	0.64	267.57	267.73	319.263	267.61
TG(17:3_18:2_18:3)	113.405	173.203	120.019	121.845	0.132877	0.152574	0.120345	0.0324667	205.372	205.481	244.11	205.399
TG(18:2_18:2_18:2)	206444	190391	276966	227505	5751.4	6382.45	10792	3063.33	110901	110991	148751	110923
TG(18:2_18:2_18:3)	89133.6	68752.3	135625	110852	781.397	1340.69	2264.9	526.667	53807.4	53851	65978.9	53818.3
TG(18:2_18:2_19:2)	555.167	1441.15	863.87	754.28	10.6698	11.2543	22.1165	6.26667	921.24	921.929	886.796	921.412
TG(18:2_18:2_20:5)	10308.3	8779.14	14617.6	10566	31.1369	31.4968	32.6955	22.3667	11794.2	11803.7	13988.8	11796.6
TG(18:2_18:2_21:5)	624.912	694.134	1002.35	1059.66	3.15335	3.04771	5.183	2.3	657.19	657.665	695.027	657.309
TG(18:2_18:2_22:5)	3333.79	4217.69	5781.11	3817.2	15.6676	22.0931	13.5255	9.76667	2364.71	2366.57	2451.53	2365.18
TG(18:2_18:2_22:6)	11089.4	13750.5	23520.1	12566.2	64.257	58.9149	59.995	45.3333	10209.9	10218.1	11247	10212
TG(18:2_18:2_24:5)	0.680707	86.8659	28.356	75.1226	1.01542	0.498511	0.79165	0.51	37.6711	37.6441	8.75281	37.6643
TG(18:2_18:2_26:2)	191.1	166.592	424.241	250.409	0.156676	0.115564	1.30995	0.0706667	451.231	451.54	517.77	451.308
TG(18:2_18:2_28:8)	36.1277	110.797	0	81.6882	0.277257	0.445638	0.155135	0	5.72107	5.66816	8.51957	5.70785
TG(18:2_18:3_18:4)	944.342	1040.54	1226.56	2015.48	1.24151	3.88989	4.26	0.61	2241.49	2243.25	2949.09	2241.93
TG(18:2_18:3_21:5)	42.8232	317.318	21.8056	308.43	0.153503	0.320633	0.3692	0.168667	252.314	252.461	216.123	252.351
TG(18:2_18:3_22:5)	1051.75	957.244	1910.19	929.871	2.47905	3.33096	3.23405	2.09333	1214.63	1215.56	1363.11	1214.86
TG(18:2_18:3_22:6)	2957.17	3424.39	4769.97	3084.3	9.44022	9.47926	8.023	7.26667	4975.87	4979.84	5690.87	4976.86
TG(18:2_18:3_19:2)	135.862	251.21	320.929	203.075	0.174922	1.37468	2.1655	0.483333	72.7603	72.7618	114.537	72.7607
TG(18:0_18:2_2:0)	9.12259	31.7318	4.85789	31.6065	0.000381575	0.0374261	0.075615	0.0115	86.2562	86.2686	141.747	86.2593
TG(18:2_20:2_22:6)	500.766	482.588	852.879	458.065	2.84	2.22064	1.5691	2.7	444.19	444.493	480.453	444.266
TG(18:2_20:4_22:5)	495.187	505.065	927.616	364.925	2.57425	1.44644	2.01285	1.67667	441.843	442.144	484.081	441.918
TG(18:2_20:4_22:6)	347.328	347.728	679.226	290.108	1.46363	0.72133	0.74195	1.70667	438.322	438.62	437.953	438.397
TG(18:2_20:5_22:6)	336.169	318.641	483.591	296.215	1.13045	0.985691	1.00465	0.686667	581.496	581.91	377.312	581.599
TG(18:2_21:5_22:6)	15.2043	20.6257	31.2136	20.3075	0	0	0	0	29.5149	29.4812	25.8565	29.5065
TG(18:2_22:5_22:6)	171.572	154.693	323.127	127.037	0.373246	0.375394	2.96e-08	0.329	141.413	141.47	155.482	141.427
TG(18:2_22:6_22:6)	299.902	297.486	602.291	230.559	1.02335	0.615585	1.02595	0.816667	430.107	430.399	496.002	430.18
TG(18:3_18:3_22:5)	90.2495	65.5791	70.1207	57.2581	0.00173335	0.000536277	0.050055	0.00035	2124.13	2125.8	1911.62	2124.55
TG(18:3_18:3_22:6)	115.218	131.819	281.362	348.129	0.622737	0.562713	0.37985	0.396667	721.736	722.263	858.29	721.867
TG(18:3_22:5_22:6)	14.2279	16.6592	35.8297	16.4903	0.00014081	6.87e-05	0.00026057	1.09e-05	35.1479	35.1189	41.2499	35.1407
TG(18:3_22:6_22:6)	31.3851	29.0875	60.4489	24.1247	0	0.0456968	0	0	41.4851	41.4612	39.6432	41.4791
TG(18:1_18:3_6:0)	758.821	965.177	1554.09	1383.35	0.618771	0.404096	0.7171	0.446667	94.4711	94.4901	71.5183	94.4758
TG(17:1_19:0_19:1)	1192.63	692.812	2879.57	1111.57	4.72011	4.26755	7.455	1.12667	3649.75	3652.65	3047.57	3650.48
TG(18:1_18:1_19:0)	4379.96	3027.75	7693.5	4382.15	13.605	8.79947	25.205	6.53333	10327.3	10335.6	10583.6	10329.3
TG(18:1_18:2_19:0)	10852.3	11899.4	20684.5	10917.2	35.6587	22.8862	69.58	6.7	17896.7	17911.1	17673.8	17900.3
TG(18:1_19:0_20:1)	626.306	364.916	1846.44	540.516	4.56145	3.21388	6.2835	2.24333	3285.95	3288.56	3649.82	3286.6
TG(18:2_19:0_20:3)	32.222	11.9259	25.2786	18.1699	0.00539441	1.02e-05	0.58575	0.000103667	11.6182	11.57	19.6888	11.6062
TG(18:2_19:0_20:1)	109.22	137.505	248.39	111.92	3.38341	0.717553	5.2895	1.56	0	-0.0575507	-6.27774	-0.0143789
TG(18:2_19:0_24:1)	40.8703	84.486	131.449	116.196	0.737765	0.341782	1.28155	0.139333	424.826	425.113	484.081	424.898
TG(18:2_18:2_19:1)	6807.07	6822.35	5121.67	8443.66	47.9944	38.5213	99.045	19.6667	4482.98	4486.55	4493.61	4483.87
TG(18:2_18:3_19:1)	1132.65	1441.15	1894.8	1447.48	9.67821	11.2543	26.838	6.83333	921.24	921.929	901.826	921.412
TG(18:2_19:1_20:1)	2385.27	2115.46	4572.14	3038.49	2.54251	2.03936	5.8575	2.91	3268.35	3270.94	3379.28	3268.99
TG(19:1_20:1_20:2)	196.68	237.989	110.127	96.8043	0.0828994	0.558936	2.43885	3.73e-06	329.182	329.391	268.47	329.234
TG(14:0_16:0_2:0)	11.3126	13.6182	14.5517	16.3376	0.134067	0.0747766	0.0198445	0.0683333	96.8182	96.8391	108.162	96.8234
TG(14:0_18:2_2:0)	20.5049	28.8231	38.6873	30.3849	0	0.0218665	0.015833	0	323.314	323.519	390.788	323.365
TG(16:0_16:0_2:0)	63.8861	78.0074	152.771	105.355	0.354207	0.20167	0.25702	0.14	403.116	403.385	481.489	403.183
TG(16:0_16:1_2:0)	30.8271	38.2104	54.9536	61.9914	0.0259804	0.0360665	0.0215485	0.0210667	109.14	109.171	196.168	109.148
TG(16:0_18:1_2:0)	198.075	219.479	320.929	296.215	0.432346	0.240191	0.91235	0.107	1355.45	1356.5	1478.17	1355.71
TG(16:0_18:2_2:0)	446.365	662.402	490.186	829.097	0.765531	0.713777	2.3217	0.265667	4653.14	4656.85	5452.45	4654.07
TG(16:0_18:3_2:0)	56.6326	64.7858	83.5294	111.462	3.01e-12	0	0	0	137.893	137.947	216.641	137.906
TG(16:0_22:6_2:0)	10.4477	25.6499	38.0279	27.6366	0	0	0	0	24.0579	24.0198	91.8873	24.0483
TG(16:1_18:1_2:0)	203.654	169.236	187.941	378.667	0.527542	0.331207	0.99755	0.289333	2611.16	2613.22	2997.81	2611.67
TG(16:1_18:2_2:0)	57.7485	55.6629	62.8669	74.6645	0.0278447	0.0285133	0.09159	0	360.281	360.515	479.935	360.34
TG(18:1_18:2_2:0)	241.316	256.499	384.675	267.204	0.650503	0.460745	1.0082	0.232	209.479	209.592	135.787	209.507
TG(18:2_18:2_2:0)	143.674	46.2756	118.7	117.265	0.0351034	0.0324032	0.153715	0.0230667	159.603	159.675	112.464	159.621
TG(18:2_20:1_2:0)	202.259	341.117	316.533	130.243	0.737765	0.177878	0.91945	0.221333	1044.46	1045.25	1261	1044.66
TG(18:1_18:2_20:0)	11884.5	16659.2	24399.4	16337.6	60.2905	21.1112	71.355	28.1333	23060.3	23079	25396.4	23065
TG(18:1_20:0_20:1)	1143.81	852.793	2033.28	1939.14	5.6324	2.1791	7.2775	2.28667	4659.01	4662.73	5281.42	4659.94
TG(18:1_20:0_22:6)	142.279	55.0019	18.8161	92.071	0.339134	0.210356	0.350385	0.284333	78.6281	78.6343	117.387	78.6296
TG(18:2_18:2_20:0)	124.006	1.4676	214.978	109.325	7.81397	10.8388	24.353	4.73333	164.884	164.96	251.989	164.903
TG(18:2_18:3_20:0)	3040.86	3265.74	5407.43	3420.22	18.9598	18.0899	29.5715	20.4667	2376.45	2378.32	2005.79	2376.91
TG(18:2_20:0_20:1)	2078.39	2538.55	5649.23	2443.01	1.26531	6.57128	10.934	4.03333	4582.73	4586.38	5250.32	4583.64
TG(18:2_20:0_24:0)	57.4695	23.1378	146.836	123.677	0.503743	0.604255	0.9443	0.000373333	327.421	327.629	397.526	327.473
TG(18:2_18:2_20:1)	20225.9	20493.5	26597.5	28858.1	366.503	287.399	738.4	231.333	10209.9	10218.1	9743.93	10212
TG(18:2_18:3_20:1)	15483.3	14147.1	22640.9	15726.9	230.849	79.3085	82.36	137.333	7980.17	7986.58	8914.66	7981.77
TG(18:2_20:1_20:3)	2427.11	2340.22	4154.49	867.269	13.8034	12.0096	11.857	12.8667	1836.61	1838.04	2016.16	1836.97
TG(18:2_20:1_21:5)	34.8723	35.6983	66.8235	14.7497	0.170559	0.000137846	0.0029536	0.0286333	35.324	35.295	41.1981	35.3167
TG(18:2_20:1_22:4)	267.819	396.648	540.743	314.538	1.80872	1.32181	2.44595	1.56667	244.099	244.239	289.202	244.134
TG(18:2_20:1_22:6)	701.631	695.456	1063.9	667.247	4.40279	1.82787	3.5145	4.46667	456.512	456.825	446.764	456.59
TG(18:2_20:1_24:2)	69.1866	51.0354	21.6737	180.172	0.658436	0.634468	0.314175	0.0983333	191.289	191.387	383.013	191.314
TG(20:1_20:1_20:1)	6.51415	12.9836	48.3591	18.4753	0.0678268	0.000104612	0.179985	0.0325667	88.0165	88.0303	143.147	88.02
TG(18:1_20:1_24:0)	69.6051	128.382	369.288	192.387	0.797263	0.592926	1.40935	0.46	897.769	898.439	1025.18	897.936
TG(18:1_20:1_29:0)	10.0711	11.7408	30.774	19.086	0	5.78e-05	0.070645	0	34.0917	34.0618	58.7682	34.0843
TG(18:2_20:1_30:1)	15.9018	21.419	60.4489	41.0731	0	0	0	0	81.562	81.5705	100.595	81.5641
TG(18:1_20:2_29:1)	1.63202	6.25382	2.30805	12.4746	0.00179285	0	0.0004189	0	356.174	356.405	318.278	356.231
TG(18:1_20:2_24:0)	111.731	55.9274	345.108	244.301	0.626704	0.327809	1.5265	0.466667	850.826	851.459	959.357	850.984
TG(16:0_20:3_30:0)	12.7912	4.44246	59.5697	28.5527	0.335168	0.233016	0.5751	0.0336667	157.843	157.913	186.839	157.861
TG(18:1_18:2_21:0)	1343.28	2300.56	4066.56	2030.75	4.83911	3.88989	13.2415	0.843333	4066.36	4069.6	5607.94	4067.17
TG(18:1_18:3_21:0)	71.6974	106.302	196.514	78.9398	0.487877	0.551383	1.23185	0.533333	100.926	100.95	124.384	100.932
TG(18:1_20:1_21:0)	99.8743	142.793	268.173	174.065	1.57073	1.55596	2.63055	0.75	581.496	581.91	676.368	581.599
TG(18:1_20:2_21:0)	274.794	239.311	608.885	374.086	1.27721	0.73266	1.18215	0.322667	874.298	874.949	1094.11	874.46
TG(18:2_18:2_21:0)	608.173	633.315	1180.4	897.806	4.2838	2.37926	6.035	2.32	580.909	581.322	521.398	581.012
TG(18:2_18:3_21:0)	71.9764	78.6685	140.241	94.6667	0.246318	0.156351	0.8875	0.443333	54.2182	54.2046	24.2498	54.2148
TG(18:2_20:1_21:0)	304.086	317.318	731.981	429.054	2.0348	1.75234	3.00685	0.726667	1226.36	1227.3	1556.43	1226.6
TG(18:2_18:2_21:1)	696.051	880.559	1578.27	1012.32	0.0610838	2.4208	6.8515	1.68333	891.901	892.566	883.168	892.067
TG(18:1_18:1_22:0)	1506.48	1467.6	3187.31	1378.77	7.81397	3.85213	10.295	2.21	4928.93	4932.86	6074.41	4929.91
TG(18:1_18:2_22:0)	1048.96	3265.74	7869.35	4855.48	10.1939	6.42021	30.246	3.01333	9329.75	9337.26	11443.9	9331.63
TG(18:1_20:1_22:0)	142.279	256.499	705.604	380.194	1.27721	1.51819	3.28375	0.97	1531.49	1532.67	1313.87	1531.78
TG(18:1_20:2_22:0)	107.267	1732.03	3736.84	2610.97	7.13966	5.06064	14.626	3.32333	7686.78	7692.95	8966.49	7688.32
TG(18:1_22:0_22:6)	20.2259	27.5009	54.7337	31.9118	0	0.0297973	0.0331925	4.87e-06	58.0322	58.0217	81.9878	58.0296
TG(18:2_18:2_22:0)	1855.21	3278.96	4132.51	4763.87	8.48827	8.45957	22.72	5.06667	6630.58	6635.9	8023.2	6631.91
TG(18:2_20:2_22:0)	1030.83	1454.38	3033.44	2259.78	5.6324	5.51383	16.9335	3.07	5685.87	5690.42	6618.62	5687
TG(20:1_22:0_24:0)	4.93792	8.67337	24.6192	16.7957	0	0	0	0	41.4264	41.4025	57.1615	41.4205
TG(16:0_22:1_30:1)	6.06778	17.0559	41.9845	8.29097	0.249095	5.48e-05	0.173595	0	48.9959	48.978	40.5502	48.9914
TG(18:2_18:2_22:1)	3417.49	3331.84	5143.65	4626.45	29.4709	25.3032	71.355	16.8667	2734.38	2736.54	2897.26	2734.92
TG(18:2_22:1_22:6)	214.813	236.667	334.118	299.269	0.904358	0.592926	1.97735	0.41	208.893	209.004	225.452	208.92
TG(16:1_18:1_23:0)	340.354	2961.64	644.056	630.602	3.33978	2.34149	4.8635	1.53667	2088.93	2090.56	2428.72	2089.33
TG(18:1_18:1_23:0)	185.521	191.713	450.619	320.645	1.60642	2.13755	3.48965	1.35	1079.67	1080.49	1271.37	1079.87
TG(18:1_18:2_23:0)	516.11	649.181	1472.76	963.462	2.96296	1.62016	5.1475	1.04667	2816.53	2818.75	3322.26	2817.08
TG(18:1_18:3_23:0)	77.4165	56.0596	226.409	15.8796	0.362536	0.000570266	0.69935	0.102667	109.14	109.171	123.348	109.148
TG(18:1_20:1_23:0)	27.0609	33.9795	91.2229	40.6151	0.270911	0.166548	0.7242	0.244	187.769	187.863	249.293	187.792
TG(18:2_18:2_23:0)	407.308	551.341	666.037	303.849	1.74128	1.60505	5.5025	0.326667	821.488	822.096	939.144	821.64
TG(18:2_18:3_23:0)	59.1434	63.9926	144.418	95.7355	0.106698	0.0316479	0.5822	3.67e-05	99.1653	99.1881	132.781	99.171
TG(18:2_20:2_23:0)	96.666	166.592	358.297	219.871	0.654469	0.585372	1.85665	0.191667	568	568.403	701.765	568.101
TG(18:1_23:0_24:0)	0.117729	1.53371	1.83545	0.757333	0	0	0	4e-05	3.80231	3.74785	3.0101	3.78871
TG(18:2_18:2_23:1)	415.678	475.978	877.059	618.387	1.99911	1.60128	4.6505	0.883333	610.248	610.685	651.49	610.357
TG(16:1_18:2_24:0)	1048.96	3265.74	7869.35	4855.48	10.1939	4.41862	22.4005	3.01333	9329.75	9337.26	10319.2	9331.63
TG(18:1_18:1_24:0)	442.181	469.367	989.164	740.538	2.68531	1.81277	4.047	1.23667	2705.04	2707.18	3048.08	2705.57
TG(18:1_18:2_24:0)	18.4126	1692.36	2681.73	2610.97	2.79637	5.06064	8.52	3.11667	4735.29	4739.07	4954.89	4736.23
TG(18:2_18:2_24:0)	1030.83	1454.38	3033.44	2259.78	5.6324	5.51383	16.9335	3.07	5685.87	5690.42	6618.62	5687
TG(18:2_18:3_24:0)	182.731	219.479	435.232	358.817	0.694134	0.630691	2.04835	0.43	592.645	593.067	727.679	592.75
TG(18:2_20:4_24:0)	11.1033	23.5345	36.4892	19.3914	6.43e-06	0	3.19e-06	8.1e-10	46.2967	46.2767	56.6951	46.2917
TG(18:2_18:2_24:1)	1330.73	2221.23	4967.8	3481.29	12.0978	10.8766	19.028	5.76667	3690.83	3693.76	4125.62	3691.56
TG(18:2_18:3_24:1)	149.253	177.169	850.681	722.215	3.04229	1.5484	4.6505	1.64667	1079.67	1080.49	1144.91	1079.87
TG(16:1_18:1_25:0)	20.2259	114.499	285.759	70.5419	1.28514	0.589149	1.6472	0.34	278.132	278.3	427.12	278.174
TG(18:1_18:1_25:0)	62.7701	60.1583	149.474	95.2774	0.773464	0.513617	1.17505	0.356667	380.818	381.069	469.05	380.881
TG(18:1_18:2_25:0)	149.253	174.525	417.647	290.108	0.967821	0.630691	1.8602	0.533333	1091.4	1092.23	1244.42	1091.61
TG(18:1_20:1_25:0)	2.20393	3.51695	7.82539	5.03871	0.0310179	1.21e-05	8.2e-05	1.77e-06	12.6157	12.5684	16.7294	12.6039
TG(18:1_18:1_26:0)	69.6051	63.067	222.012	192.387	0.622737	0.468298	0.99755	0.366667	651.322	651.793	738.045	651.44
TG(18:1_18:2_26:0)	97.0845	122.168	301.146	218.344	0.327631	0.513617	1.43065	0.251333	821.488	822.096	966.095	821.64
TG(18:1_18:3_26:0)	168.782	210.223	531.95	358.817	1.07888	0.868617	2.78675	0.366667	1185.29	1186.19	1399.39	1185.51
TG(18:2_18:2_26:0)	168.782	210.223	531.95	358.817	1.07888	0.868617	2.78675	0.346667	1185.29	1186.19	1399.39	1185.51
TG(18:2_18:3_26:0)	23.7132	34.7728	73.1981	40.4624	7.06e-10	1.59e-10	0.26554	0.0593333	130.851	130.9	147.345	130.863
TG(18:2_18:2_26:1)	316.64	322.607	800.124	479.441	1.59849	1.47665	3.5855	0.4	997.521	998.272	1278.11	997.708
TG(18:2_18:3_26:1)	83.275	71.1322	49.8978	125.968	0.000765531	0.054383	0.6958	0.0237	105.033	105.061	113.5	105.04
TG(16:1_18:1_27:0)	13.9489	23.9311	36.4892	13.4213	0.220536	0.1065	0.28755	0.0523333	80.3884	80.396	101.579	80.3903
TG(18:1_18:2_27:0)	27.0609	18.5102	92.5418	55.8839	0.117804	0.0517394	0.249565	0.0313667	153.736	153.803	147.293	153.752
TG(16:0_27:4)	152.043	350.372	90.5635	181.699	0.0908324	0.0683564	0.26199	0.191333	556.851	557.245	585.667	556.95
TG(18:2_27:4)	29.0138	79.4618	15.0793	16.1849	0	0	0	0.0213667	39.7248	39.6994	71.7774	39.7185
TG(18:1_18:2_28:0)	44.0786	61.4804	149.254	100.622	0.381972	0.119718	1.11115	0.272333	388.446	388.704	458.166	388.511
TG(18:2_18:2_28:0)	3.18035	10.6831	527.554	23.2086	0.0729832	0.000502287	0.27832	0.0315667	80.3884	80.396	63.3603	80.3903
TG(18:2_18:2_28:1)	36.5462	51.9609	134.746	77.2602	0.0336754	0.0679787	0.93365	0	179.554	179.642	229.235	179.576
TG(18:1_18:2_29:0)	18.1336	18.5102	68.3622	36.1871	0.243542	0.116319	0.228975	0	149.041	149.105	207.571	149.057
TG(18:1_18:3_29:0)	2.42711	4.91844	6.13282	4.04624	0	0	0.00080585	0	6.10248	6.04988	16.8952	6.08934
TG(18:2_18:2_29:0)	4.25442	9.65177	16.3762	13.8794	0	0	0.039405	0	50.0521	50.0351	64.1585	50.0478
TG(18:2_20:1_29:0)	7.46267	9.78399	27.9164	13.7572	0.0741732	0.0438085	0.064255	0	42.0132	41.9897	52.8597	42.0074
TG(18:2_18:2_29:1)	10.3919	12.2035	32.3127	16.0323	0.0400615	0	0.05822	0	79.2149	79.2215	98.0032	79.2165
TG(16:0_18:1_3:0)	26.9214	37.0205	49.8978	43.0581	0.0305816	0.0152197	0.09372	0.0232667	212.413	212.528	249.345	212.442
TG(16:0_18:2_3:0)	58.725	83.9572	44.4025	85.5054	0.231246	0.0706223	0.65675	0.0446667	139.066	139.121	180.878	139.08
TG(16:0_22:6_3:0)	1.2289	2.76331	3.7808	0.818409	0	0	0	0	13.9653	13.9191	20.3056	13.9537
TG(18:0_18:1_3:0)	83.9725	108.153	184.864	138.183	0.602905	0.356511	0.048635	0.286667	335.05	335.264	387.16	335.103
TG(18:0_18:2_3:0)	27.6189	41.3836	40.6656	32.828	0.0193564	1.75e-06	0.0324115	1.52e-05	263.463	263.619	312.474	263.502
TG(18:1_18:2_3:0)	75.1847	96.121	128.811	96.3462	0.238782	0.0137468	0.5964	0.0766667	279.306	279.475	341.55	279.348
TG(18:2_18:2_3:0)	29.9902	49.8454	54.7337	39.3935	0.0117011	0	0.182115	0.00866667	187.769	187.863	227.888	187.792
TG(18:1_18:2_30:0)	30.4086	60.9516	136.505	94.972	0.479944	0.134824	1.3916	0.000666667	463.554	463.872	525.026	463.633
TG(18:1_20:1_30:0)	16.3202	34.7728	78.6935	43.6688	0.551341	0.0348202	0.277255	0	142	142.058	141.955	142.014
TG(18:2_18:2_30:0)	28.4558	47.5978	97.8173	74.3591	0.264564	0.0664681	0.95495	0.0646667	318.62	318.821	343.882	318.67
TG(18:2_20:3_30:0)	1.8831	4.42924	7.62755	8.30624	5.51e-08	6.08e-09	0.05325	2.07e-09	16.5471	16.503	15.6202	16.5361
TG(18:2_20:1_30:0)	7.71375	15.9981	40.0062	25.3462	0.0395855	0	0.34861	0	126.744	126.789	156.259	126.755
TG(18:2_18:2_30:1)	33.4774	43.8957	114.523	70.0839	0.35024	0.220176	0.9088	0.0633333	105.62	105.648	182.433	105.627
TG(18:2_18:3_30:1)	3.72436	6.43892	12.0238	10.566	0	0	0	0	69.2397	69.2382	71.6738	69.2393
TG(18:2_20:2_30:1)	47.2868	78.4041	166.619	113.753	1.04318	0.69867	1.8957	0.177333	497	497.345	495.483	497.086
TG(15:1_32:0)	583.065	301.453	945.201	571.054	55.5307	49.8511	36.92	5.83333	295.736	295.918	98.9879	295.781
TG(12:0_18:2_4:0)	11.3265	3.04097	10.8588	18.1699	0	1.27e-08	8.91e-09	0	117.942	117.98	139.208	117.952
TG(14:0_14:0_4:0)	2.72004	1.69236	4.85789	3.54237	0.0892458	0.0811968	0.040115	0.0483333	57.3868	57.3757	61.5152	57.384
TG(14:0_16:0_4:0)	70.0236	76.2886	126.393	142	0.334771	0.50984	0.50765	0.39	616.116	616.558	690.88	616.226
TG(14:0_16:1_4:0)	23.5737	9.98231	18.0687	15.7269	0.0145173	0.0207713	0.026909	0.0308667	198.917	199.021	226.696	198.943
TG(14:0_18:1_4:0)	192.495	207.579	371.486	435.161	0.503743	0.374261	0.67805	0.314	1977.44	1978.98	2236.44	1977.82
TG(14:0_18:2_4:0)	203.654	253.855	437.43	378.667	0.527542	0.400319	0.99755	0.289333	2611.16	2613.22	2997.81	2611.67
TG(14:0_18:3_4:0)	28.0373	13.3538	46.6006	49.471	0.0161039	2.54e-05	0.000133835	0	146.694	146.756	192.54	146.71
TG(14:0_22:6_4:0)	6.66758	9.47989	12.3316	10.4133	0	0	0	0	41.1331	41.1088	49.6463	41.127
TG(15:0_16:0_4:0)	10.8523	12.9043	17.2115	17.4065	0	0.0253787	0.025205	3.2e-05	92.124	92.1411	78.3598	92.1282
TG(15:0_18:1_4:0)	30.5481	34.5084	50.3375	51.3032	0.014914	1.23e-07	0.056445	2.18e-05	210.653	210.766	259.867	210.681
TG(16:0_16:0_4:0)	679.312	791.974	1151.83	1001.63	4.72011	3.73505	5.396	3.08	2200.41	2202.14	2591.47	2200.84
TG(16:0_16:1_4:0)	34.4538	162.626	38.6873	313.011	0.587039	0.295707	0.7739	0.315333	555.091	555.483	663.411	555.189
TG(16:0_18:0_4:0)	57.1906	231.378	318.731	299.269	2.10223	2.02803	2.2791	1.88667	445.364	445.667	510.514	445.439
TG(16:0_18:1_4:0)	2580.55	2723.65	4022.6	3588.17	13.843	7.3266	17.7855	6.23333	9095.04	9102.36	9997.9	9096.87
TG(16:0_18:2_4:0)	4491.55	5460.52	7297.83	7939.78	8.80559	4.15426	24.85	6.3	14610.7	14622.5	9230.82	14613.7
TG(16:0_18:3_4:0)	304.086	375.493	505.573	551.204	0.396648	0.147665	0.75615	0.055	2757.85	2760.03	3506.26	2758.4
TG(16:0_18:4_4:0)	6.01198	7.61564	7.3418	11.7875	0	9.4e-11	6.07e-12	0.00806667	73.9339	73.9363	98.0032	73.9345
TG(16:0_20:4_4:0)	14.3674	14.0149	2.30805	2.71785	0	0	0	0	76.281	76.2853	106.659	76.2821
TG(16:0_22:5_4:0)	33.1984	50.1099	79.1331	64.2817	0	0	0	0	136.719	136.772	173.311	136.732
TG(16:0_22:6_4:0)	156.228	207.579	296.749	215.29	0	0	0	0.00903333	1625.37	1626.63	1927.01	1625.69
TG(16:1_16:1_4:0)	252.475	255.177	391.269	242.774	0.733799	0.498511	1.136	0.39	780.413	780.988	668.076	780.557
TG(16:1_18:1_4:0)	280.373	231.378	338.514	258.043	0.499777	0.140112	0.42245	0.151333	1736.86	1738.21	2066.43	1737.2
TG(16:1_18:3_4:0)	299.902	375.493	575.913	574.108	0.167782	0.152574	0.9798	0.113333	1819.01	1820.43	2031.71	1819.36
TG(17:0_18:2_4:0)	48.2633	108.946	66.8235	77.5656	0.0698101	0.0160883	0.342575	0.046	326.835	327.042	398.044	326.887
TG(17:1_18:1_4:0)	432.417	239.311	395.666	480.968	4.08547	1.31426	4.828	1.5	1431.74	1432.84	1755.46	1432.01
TG(17:1_18:2_4:0)	73.5108	112.912	124.415	71.9161	0.170559	0.0295707	0.4544	0.051	347.959	348.183	405.818	348.015
TG(18:0_18:1_4:0)	580.275	778.752	1105.67	841.312	2.44335	1.69569	2.87195	1.18	1725.12	1726.46	2000.61	1725.46
TG(18:0_18:2_4:0)	1952.85	2961.64	4286.38	3481.29	4.75978	3.72372	5.751	3.36667	7041.32	7046.97	8448.2	7042.73
TG(18:0_18:3_4:0)	232.947	183.78	690.217	130.09	1.05905	0.323277	1.6188	0.38	1396.53	1397.6	1568.35	1396.8
TG(18:0_20:4_4:0)	7.82534	0.4654	0.290155	7.25269	0	0	0	0.0199667	81.562	81.5705	98.3141	81.5641
TG(18:0_22:6_4:0)	9.15049	5.9365	23.9598	12.2151	0	0	0	0	30.395	30.3621	41.1981	30.3868
TG(16:2_18:1_4:0)	372.436	433.669	657.245	136.961	0.420447	0.479628	1.06145	0.123333	489.959	490.298	1215.39	490.044
TG(18:1_18:1_4:0)	2427.11	3107.08	4901.86	4183.66	12.2961	6.08032	16.3655	6.13333	12850.4	12860.8	14932.1	12853
TG(18:1_18:2_4:0)	3682.51	4429.24	4923.84	6168.6	10.2335	5.40053	17.679	4.53333	21886.8	21904.5	25608.9	21891.2
TG(18:1_18:3_4:0)	3152.46	4138.36	5934.98	3817.2	6.70335	5.70266	14.9455	3.86667	18424.8	18439.7	18689.7	18428.5
TG(18:1_20:3_4:0)	23.2947	20.4935	41.3251	29.9269	0	0	0	0	226.496	226.622	211.458	226.527
TG(18:1_20:4_4:0)	25.2475	35.4339	19.4536	17.4065	0	0	0	0	100.339	100.363	116.973	100.345
TG(18:1_20:5_4:0)	10.0014	11.9391	9.69381	42.6	0	0	0	0	132.025	132.074	150.04	132.037
TG(18:1_22:5_4:0)	13.7118	7.76108	11.3644	15.2688	0	0	0	0	93.8843	93.9028	115.864	93.8889
TG(18:1_22:6_4:0)	24.4106	28.162	45.5015	30.2323	0	0	0	0	247.033	247.176	287.44	247.069
TG(18:2_18:2_4:0)	3152.46	4138.36	5934.98	5496.77	6.70335	5.70266	14.9455	3.86667	18424.8	18439.7	21436.7	18428.5
TG(18:2_18:3_4:0)	447.76	605.549	681.424	934.452	0.591006	0.430532	1.1147	0.406667	3884.46	3887.55	4462.51	3885.24
TG(18:2_18:4_4:0)	9.79214	13.8827	18.0907	24.5828	0	0	0	0	189.529	189.625	201.196	189.553
TG(18:2_20:2_4:0)	47.4263	42.838	62.8669	58.9376	1.27e-06	0	2.12e-05	9.47e-07	515.19	515.55	567.526	515.28
TG(18:2_20:4_4:0)	12.024	12.6663	17.1675	20.9183	0	0	0	5.97e-08	30.6298	30.597	48.817	30.6216
TG(18:2_22:5_4:0)	10.4198	20.8901	30.3344	24.8882	0	0	0	0	168.992	169.071	193.732	169.012
TG(18:2_22:6_4:0)	2.23183	30.8063	34.0712	8.08e-13	0	0	0	0	162.537	162.611	205.031	162.556
TG(18:2_24:6_4:0)	0.729528	1.40149	1.66839	1.02912	0	0	0	0	16.7231	16.6791	18.2998	16.7121
TG(18:3_18:3_4:0)	9.79214	13.8827	18.0907	24.5828	0	0	0	0	106.207	106.235	127.598	106.214
TG(18:2_19:0_4:0)	46.0314	100.616	129.031	140.931	0.0959888	0.0324032	0.092655	0.0666667	213.587	213.702	207.83	213.616
TG(18:2_20:0_4:0)	102.106	120.449	219.814	201.548	0.071	0.000109521	0.320565	0.0373333	322.727	322.931	375.239	322.778
TG(18:2_20:1_4:0)	810.432	891.136	1362.85	1282.58	1.4081	0.89883	1.8815	0.48	2446.86	2448.79	2581.1	2447.34
TG(18:2_22:1_4:0)	185.521	289.553	470.402	250.409	5.55307	1.71457	5.609	2.4	850.826	851.459	1094.11	850.984
TG(22:0_40:3)	26.224	1154.25	98.0372	72.2215	5.71e-05	0	4.47e-05	0	6.10248	6.04988	-1.61309	6.08934
TG(20:1_42:2)	101.269	125.87	230.805	248.882	0.0955922	0.110654	0.42955	0	3.42e-08	-0.0575507	-29.29	-0.0143789
TG(18:2_49:1)	2.38527	3.71527	12.1557	8.19935	0	0	0	0	27.5785	27.5433	32.5425	27.5697
TG(18:2_49:2)	26.5029	26.0466	90.1238	54.2043	0.118994	0	0.142355	0	245.273	245.414	284.071	245.308
TG(14:0_18:2_5:0)	36.5462	34.5084	51.8762	56.1892	0.0531508	0	0.139515	3.33e-10	364.388	364.626	449.096	364.448
TG(16:0_18:0_5:0)	41.7073	56.324	73.1981	54.357	0.666369	0.430532	0.73485	0.663333	99.1653	99.1881	113.552	99.171
TG(16:0_18:1_5:0)	368.251	486.555	648.452	513.032	4.79944	1.92984	7.1355	1.62	1308.51	1309.52	1239.75	1308.76
TG(16:0_18:2_5:0)	333.379	269.721	435.232	372.559	2.53458	0.713777	6.177	1.92333	657.19	657.665	879.021	657.309
TG(16:0_22:6_5:0)	9.22024	6.49181	15.6728	15.0398	0	0	0	0	136.719	136.772	157.607	136.732
TG(16:1_18:1_5:0)	34.8723	30.2775	29.0155	26.7204	0.0868659	0.0129915	0.05467	7.13e-08	73.3471	73.349	91.1098	73.3476
TG(16:1_18:2_5:0)	71.4185	42.0447	116.502	53.5935	0.188011	0.000321766	0.4899	0.0513333	153.149	153.215	178.183	153.165
TG(18:0_18:1_5:0)	163.202	174.525	279.164	229.032	0.745698	0.645798	1.2993	0.4	386.099	386.355	442.617	386.163
TG(18:0_18:2_5:0)	312.456	387.393	498.978	381.72	1.14631	0.626915	2.36075	0.673333	850.826	851.459	1045.91	850.984
TG(18:0_18:3_5:0)	13.6699	8.14451	17.4093	11.2837	0.0304626	9.33e-12	0.0148035	0	90.3636	90.3793	115.262	90.3676
TG(18:1_18:1_5:0)	305.481	378.138	545.139	451.957	2.91933	0.913936	4.047	0.97	1232.23	1233.17	1465.21	1232.47
TG(18:1_18:2_5:0)	124.703	495.81	334.118	267.204	2.95899	0.789309	4.8635	1.10667	1290.91	1291.9	1629.51	1291.16
TG(18:1_18:3_5:0)	139.489	216.834	351.703	348.129	1.47553	0.766649	3.05655	0.38	651.322	651.793	934.479	651.44
TG(18:2_18:2_5:0)	49.6582	55.9274	55.1734	69.4731	0.646536	0.400319	1.86375	0.496667	470.595	470.919	620.911	470.676
TG(18:2_18:3_5:0)	30.1297	43.4991	47.0402	32.3699	0.0670335	0.0126894	0.19028	0.0191	103.86	103.886	122.518	103.866
TG(18:2_20:4_5:0)	4.33811	6.3067	4.55015	5.38989	0	0	0	0	42.6587	42.6357	43.2194	42.6529
TG(18:2_20:1_5:0)	205.049	249.888	207.285	218.344	0.594972	0.180144	0.74195	0.346667	580.322	580.735	724.051	580.425
TG(16:1_52:3)	15.9018	21.419	60.4489	41.0731	0	0	0	0	81.562	81.5705	100.595	81.5641
TG(18:2_52:3)	7.88114	13.7505	19.9591	26.1097	0.0682235	0.0944149	0.4331	0	79.2149	79.2215	94.0641	79.2165
TG(18:1_53:3)	1.86916	1.14896	48.5789	4.39742	0.00107492	0	0.0291455	0.00072	2.01264	1.95673	56.2597	1.99867
TG(18:1_54:3)	1.9947	3.41117	8.55077	6.73355	0	0	0	0	18.7769	18.7345	21.3733	18.7663
TG(14:0_16:0_6:0)	21.6208	27.6331	41.7647	37.5613	0.591006	0.475851	0.45795	0.5	232.95	233.082	281.013	232.983
TG(14:0_16:1_6:0)	12.1356	9.03035	10.2653	14.2916	0.0300659	0.104612	0.07384	0.051	87.4298	87.4431	102.771	87.4331
TG(14:0_18:1_6:0)	42.9627	10.9607	4.52817	51.1505	0.0383559	0.0285133	0.0346125	0.000333333	7.45207	7.40056	-0.20851	7.4392
TG(14:0_18:2_6:0)	19.8075	14.2793	21.7616	22.9032	0.000322872	1.2e-06	0.000231815	1.36e-05	189.529	189.625	205.653	189.553
TG(15:0_16:0_6:0)	93.8762	136.182	147.056	138.335	0.995587	0.740213	1.2567	0.443333	315.686	315.884	280.909	315.736
TG(15:0_18:2_6:0)	12.8888	16.527	16.9697	18.0172	0.0135654	0	0.037985	0	22.5322	22.4929	20.4144	22.5224
TG(16:0_16:0_6:0)	306.876	322.607	481.393	487.075	2.35609	1.56351	3.0104	2.10333	739.339	739.881	845.332	739.474
TG(16:0_16:1_6:0)	49.3792	65.1825	101.115	92.6817	0.336754	0.333473	0.42955	0.185333	833.223	833.841	988.9	833.378
TG(16:0_18:0_6:0)	52.5874	51.8287	89.904	72.6796	1.36447	1.45777	1.3916	1.95333	36.5562	36.5283	53.4298	36.5492
TG(16:0_18:1_6:0)	1104.75	1029.96	1650.8	1572.69	3.69279	2.0016	3.1311	2.28667	2828.26	2830.5	3223.79	2828.82
TG(16:0_18:2_6:0)	3459.33	3107.08	4901.86	4183.66	4.83911	1.85053	16.3655	5.16667	5668.26	5672.8	6566.79	5669.4
TG(16:0_22:4_6:0)	73.3713	105.508	119.799	64.7398	0.622737	0.642021	0.99755	0.556667	309.818	310.012	326.001	309.867
TG(16:0_22:5_6:0)	11.4521	10.6831	16.2003	10.5202	0	0	0	0	100.339	100.363	113.345	100.345
TG(16:0_22:6_6:0)	33.0589	17.0559	30.774	48.7075	0	0	0	0	357.934	358.166	414.629	357.992
TG(16:1_18:1_6:0)	199.47	133.538	281.362	885.591	0.41648	0.385213	0.83425	0.436667	780.413	780.988	939.662	780.557
TG(16:1_18:2_6:0)	149.253	100.088	181.567	154.215	0.13486	0.0264739	0.09727	0.073	997.521	998.272	1163.05	997.708
TG(16:2_18:2_6:0)	3835.95	3.88715	5.05573	9.84839	5.79e-05	0.00037766	3.02e-05	3.4e-05	93.2975	93.3156	96.2565	93.302
TG(17:1_18:2_6:0)	3.68251	1.86425	2.26409	89.1699	0.110268	0.138979	0.251695	0.000211333	41.1331	41.1088	-15.2442	41.127
TG(18:0_18:1_6:0)	174.361	220.801	292.353	253.462	0.813128	0.853511	1.8673	1.09667	269.917	270.079	319.263	269.958
TG(18:1_18:2_6:0)	1576.23	1167.47	1842.04	2015.48	4.12514	1.74856	4.2245	2.41333	5685.87	5690.42	6535.69	5687
TG(18:2_18:2_6:0)	440.786	401.937	123.755	1004.69	0.456145	0.331963	0.5467	0.175333	956.446	957.164	910.637	956.626
TG(18:2_18:3_6:0)	99.5953	99.4264	137.604	151.314	0.0144777	0	0	0	850.826	851.459	964.54	850.984
TG(18:2_22:6_6:0)	3.15246	1.37505	0.00419845	0.919183	0	0	0	0	33.5636	33.5333	33.8901	33.5561
TG(18:2_20:1_6:0)	489.607	750.987	696.811	688.624	1.96737	5.2117	4.757	2.12	1437.6	1438.71	1757.01	1437.88
TG(30:2_30:2_6:0)	52.8664	48.9199	156.508	113.295	0.302642	0.162771	0.92655	0.0823333	516.95	517.312	563.898	517.041
TG(18:2_18:2_7:0)	8.3275	6.6108	7.75944	6.10753	0	0	0	0	73.9339	73.9363	94.997	73.9345
TG(16:0_16:0_8:0)	62.3517	52.3575	66.8235	65.6559	1.70559	2.46234	2.5489	0.656667	104.446	104.473	126.509	104.453
TG(16:0_18:1_8:0)	334.774	187.747	433.034	285.527	2.51475	2.00915	3.34055	1.80667	414.264	414.543	577.892	414.334
TG(16:0_18:2_8:0)	630.491	777.43	1197.99	1073.4	1.59849	0.8875	1.846	0.192333	1883.55	1885.02	2140.55	1883.92
TG(16:0_22:6_8:0)	23.8527	24.9888	39.1269	29.0108	0	0	0	0	78.0413	78.047	49.5374	78.0427
TG(16:1_18:2_8:0)	10.7267	0.798585	2.26409	30.0796	2.31e-06	1.05e-09	6.04e-07	1.12e-08	2.89868	2.84348	6.62261	2.88489
TG(18:1_18:2_8:0)	199.47	158.659	356.099	345.075	0.0412514	0.114431	0.118215	0.0746667	18.7769	18.7345	11.4998	18.7663
TG(18:2_18:2_8:0)	278.978	347.728	426.44	270.258	1.07492	0.861064	1.27445	0.733333	133.198	133.249	528.654	133.211
TG(18:2_18:3_8:0)	18.5521	24.5922	33.4118	30.9957	0	0	0	0	188.942	189.038	205.186	188.966
TG(8:0_8:0_8:0)	0.882967	1.40149	2.90155	1.57269	0.385939	0.364441	0.314885	0.333333	7.68678	7.63546	9.2089	7.67395
TG(14:0_18:2_9:0)	16.0413	24.46	30.1146	47.1806	0.000773464	0.000157484	0.09514	5.7e-06	35.8521	35.8236	40.8871	35.8449
TG(16:0_18:1_9:0)	136.141	94.1378	167.718	140.015	2.39575	1.31048	2.36075	1.38333	120.876	120.916	109.872	120.886
TG(16:0_18:2_9:0)	323.615	265.754	549.536	398.516	1.81268	1.42755	2.0874	0.86	1003.39	1004.14	1246.49	1003.58
TG(16:0_22:6_9:0)	42.2652	55.7952	42.4241	54.8151	0	0	0.0317725	0	122.636	122.678	147.552	122.647
TG(18:1_18:2_9:0)	408.703	583.073	435.232	482.495	1.88804	1.81654	3.4861	1.49333	1079.67	1080.49	1301.43	1079.87
TG(18:1_18:3_9:0)	150.648	197.002	86.1672	136.503	0.194754	0.000970585	0.214065	0.046	364.388	364.626	400.117	364.448
TG(18:2_18:2_9:0)	174.361	173.203	226.409	236.667	0.0848827	0.0441862	0.24495	0.209	484.091	484.426	546.795	484.175
TG(18:2_18:3_9:0)	27.7583	33.3184	2.70372	2.50409	0	0	6.89e-12	0	146.107	146.168	196.324	146.123
TG(16:0_16:0_O-18:0)	84.9489	129.439	200.031	161.849	0.328425	0.430532	1.80695	0.35	540.421	540.802	584.112	540.517
TG(11:0_18:2_22:6)	26.5029	41.5158	19.9152	31.6065	0	0	0	0	78.0413	78.047	95.4117	78.0427
TG(14:0_22:5_24:6)	145.069	86.7337	272.57	82.4516	0.487877	0.320633	0.47925	0.516667	79.8017	79.8088	72.0366	79.8034
TG(14:1_16:3_18:2)	95.2711	120.317	25.4985	0.436688	2.47905	0.506064	2.69445	1.10667	282.24	282.411	376.276	282.282
TG(14:1_18:2_20:6)	79.0904	73.9088	32.3127	80.0086	0.148743	1.67303	0.0302105	0.0232333	257.595	257.746	289.202	257.633
TG(14:2_22:0_22:1)	0.366857	0.502421	1.76511	0.769548	0.00078933	0	0.111115	0	4.28934	4.23526	4.1348	4.27583
TG(15:0_18:2_20:5)	230.157	278.976	501.176	290.108	2.24106	1.56351	2.22585	1.12667	290.455	290.632	239.446	290.499
TG(16:0_16:3_22:6)	67.7917	61.0838	50.5573	0.00919183	0.92419	0.73266	0.24282	0.074	90.3636	90.3793	53.9481	90.3676
TG(16:0_17:3_18:3)	404.519	241.955	586.904	624.495	4.9581	1.31426	3.15595	1.48	991.653	992.399	974.388	991.839
TG(16:0_20:3_20:4)	3068.76	3080.63	28575.9	11573.8	40.8547	11.0654	127.445	25.3	4840.91	4844.78	8774.72	4841.88
TG(16:1_18:1_18:3)	36.4067	7.64209	20.3548	21.3763	3.6452	0.932819	1.45905	0.993333	72.1736	72.1745	82.4025	72.1738
TG(17:2_20:1_28:1)	1.9668	2.85587	6.7483	3.06903	3.4e-07	4.57e-06	0.03692	0	18.0727	18.0298	21.0571	18.062
TG(17:3_18:1_18:3)	11.1452	0.13486	25.9381	4.9471	3.53413	5.02287	6.106	0.443333	0.0450058	-0.0125085	-3.95231	0.030636
TG(18:1_18:2_22:7)	46.3104	8.2635	11.0786	99.0946	0	0.0392766	0	2.72e-07	13.7306	13.6842	8.57659	13.719
TG(18:1_18:3_20:6)	0.025945	13.8827	49.4582	6.68774	0.00231642	0.00103856	0.00134545	0.0330667	42.1306	42.1072	26.5643	42.1247
TG(18:2_18:3_22:4)	104.477	1.20845	507.771	273.312	0.507709	0.267383	0	0.44	1.31e-12	-0.0575507	-0.00637503	-0.0143789
TG(18:2_18:4_20:5)	46.5894	189.069	268.173	25.1935	0.0361743	0.324787	0.00084135	0.00068	511.083	511.439	489.16	511.172
TG(18:2_20:1_27:1)	0.31664	0.868659	2.7257	0.662667	1.25e-10	1.69e-09	0.03621	0	6.92397	6.87203	9.63391	6.91099
TG(18:2_20:6_22:4)	311.061	306.741	540.743	273.312	15.8659	7.43989	8.094	11.2	62.7851	62.7785	44.567	62.7835
TG(18:1_18:1_18:4)	78.2534	76.9497	85.5077	114.974	0.135257	0.0385213	0.00103305	0.000706667	290.455	290.632	340.513	290.499
TG(17:3_19:0_20:5)	0.383595	68.4879	21.9814	505.398	1.55089	2.97973	3.763	0.89	20.0678	20.0265	-11.2015	20.0575
TG(14:0_16:1_20:2)	12484.3	7747.86	18464.4	11436.3	706.034	1423.78	557.35	219	13671.9	13682.9	12646.4	13674.7
TG(16:0_20:2_29:1)	4.24047	5.57952	19.0139	14.1847	0.0963855	0.0367463	0.00153005	0	51.8711	51.8556	72.2439	51.8672
TG(18:2_20:2_30:0)	1.34468	7.61564	10.8808	10.1996	0.0326045	0.000725106	0.101175	0	21.0066	20.9661	31.5578	20.9965
TG(16:0_16:1_20:4)	85.6464	70.3389	101.115	101.69	0.0955922	0.0438085	0.233945	0	333.289	333.502	392.861	333.342
TG(18:2_21:4_6:0)	6.09568	18.1136	0.929814	12.7037	0.0189598	0	0	0.0199	133.785	133.836	112.873	133.798
TG(16:1_22:1_28:0)	5.09136	12.9572	9.97957	20.9183	4.4e-05	8.08e-11	0.036565	0	42.3653	42.3421	65.6512	42.3595
TG(16:0_22:3_27:0)	5.48193	6.95456	11.4743	21.9871	0.147156	0.0793085	0.067095	0	16.5471	16.503	20.2071	16.5361
TG(16:0_23:3_4:0)	63.0491	130.365	45.7214	98.6366	0.0916257	3.89e-06	0.094785	0.082	159.017	159.088	210.94	159.034
TG(18:1_24:2)	746.267	821.061	1356.25	1097.83	0.598939	0.464521	0.4473	0.476667	46.1793	46.1592	-13.1192	46.1743
TG(16:0_25:0_26:1)	0.182731	1.03261	2.24211	1.19555	0	0	0.035287	0.0301	7.27603	7.22438	8.98604	7.26313
TG(16:0_24:1_27:1)	10.0711	12.3093	36.0495	19.086	0	4.04e-06	0.070645	0	88.6033	88.6176	106.918	88.6069
TG(18:1_27:6)	2.95717	4.27058	4.6161	3.02323	0	0	0	0	37.319	37.2917	42.8359	37.3122
TG(18:2_27:6)	0	0.721899	0	0	0	0	0	0	7.80413	7.75291	15.5476	7.79133
TG(18:2_18:3_30:0)	2.66424	4.45568	7.40774	8.29097	0	0	1.79e-10	0	38.4926	38.4662	47.3658	38.486
TG(18:2_24:1_30:0)	0.944342	3.26574	6.02291	0.968043	8.49e-05	0	4.54e-06	3.2e-06	15.9017	15.857	16.3251	15.8905
TG(18:0_24:1_30:1)	0.302692	1.81136	4.08854	3.98516	0	0.0404096	0.032731	0	7.86281	7.81163	16.0867	7.85002
TG(18:1_19:2_30:2)	1.78546	1.74525	0.470402	2.50409	2.61e-07	0	4.12e-05	0	17.3099	17.2664	19.8184	17.299
TG(18:1_34:5)	13.7397	11.159	11.7381	11.8181	0	0	0	0	43.1868	43.1642	62.3237	43.1811
TG(20:2_36:1)	102.385	216.834	59.5697	47.486	9.67821	6.26915	13.206	6.7	0.0680661	0.0105705	10.1729	0.053701
TG(18:1_36:5)	32.0825	20.7579	28.1362	40.4624	0.0396648	0.037766	0.15904	0.0326667	71	71	81.1586	71
TG(24:1_38:3)	91.7839	62.1415	198.492	198.495	0.149536	0.0623138	0.9514	0.0282333	12.9678	12.9207	6.1095	12.956
TG(44:3)	87.0413	100.352	182.446	222.925	4.52e-06	0.000649574	0.0426	0.00039	0.000403116	-0.0571473	-3.42676	-0.0139757
TG(18:1_49:3)	11.0475	12.1374	45.9412	33.8968	0.117011	0	0.102595	0	97.9917	98.0136	134.75	97.9972
TG(18:2_49:3)	15.6228	12.0713	24.1796	29.0108	0.0334374	0	0.331925	0	88.6033	88.6176	91.9909	88.6069
TG(18:2_50:2)	9.54106	17.3203	30.3344	12.6273	0.0331994	0.0345181	0.219035	0	102.099	102.124	118.424	102.105
TG(18:3_50:2)	0.437996	0.77743	1.44418	0.647398	0	0	0.03692	0	6.98264	6.93075	10.1729	6.96968
TG(18:2_50:3)	17.5756	12.7985	166.619	76.1914	1.04318	0.69867	1.16795	0.177333	387.273	387.529	453.242	387.337
TG(18:2_51:1)	7.30923	9.98231	30.1146	18.1699	0	0.034367	0.134545	0	73.9339	73.9363	74.2653	73.9345
TG(18:1_51:2)	8.48094	12.111	29.6749	22.2925	0	0.0273426	0.029252	0	79.8017	79.8088	93.805	79.8034
TG(18:2_51:2)	5.23084	16.9236	47.0402	6.74882	0.0353413	0	0.126025	0.00073	93.2975	93.3156	115.729	93.302
TG(20:1_51:2)	1.92495	2.61788	9.91362	7.25269	0	0	0.037275	0	10.0339	9.98447	18.7559	10.0215
TG(18:1_51:3)	25.945	24.8566	97.1579	53.4409	0.296296	0	0.3905	0.0346667	242.339	242.478	290.083	242.374
TG(18:2_51:3)	17.2967	28.2942	54.7337	34.9656	0.166989	0.071	0.6177	0	199.504	199.608	232.656	199.53
TG(18:3_51:3)	0.637466	1.9568	4.9678	3.83247	0	0	0	0	17.7207	17.6775	22.4202	17.7099
TG(16:0_51:4)	4.11493	5.07709	14.222	6.8557	0	0	0.037985	0	47.1182	47.0988	56.6951	47.1133
TG(18:0_52:2)	3.57092	6.08194	11.5183	12.2456	0.0307799	0.0388989	0.0497	0	26.1702	26.1339	33.2889	26.1612
TG(18:1_52:2)	23.0157	36.3594	80.452	58.6323	0.170559	0.118207	0.5325	0	253.488	253.636	280.65	253.525
TG(18:3_52:2)	8.39725	28.162	64.6254	43.2108	0.460112	0.267761	0.29323	0.0646667	247.033	247.176	188.85	247.069
TG(16:0_52:3)	12.833	22.8734	45.9412	60.6172	0.151916	0.0392766	0.3834	0.00066	161.95	162.024	184.662	161.969
TG(18:0_52:3)	13.3352	26.7076	58.6904	36.0344	0.0382369	0.146532	0.00151585	0	19.1289	19.0869	28.5517	19.1184
TG(18:1_52:3)	62.6306	75.2309	246.192	96.8043	1.69765	0.498511	2.20455	0.272667	458.273	458.587	620.392	458.351
TG(20:1_52:3)	7.33713	4.04581	30.774	23.0559	0.107095	0.0361798	0.299265	0	93.2975	93.3156	134.678	93.302
TG(18:2_53:1)	0.941552	3.01453	6.48452	6.1686	0	0	3.8e-06	0	19.657	19.6154	23.7834	19.6466
TG(18:1_53:2)	1.92495	2.61788	9.91362	7.25269	0	0	0.037275	0	10.0339	9.98447	18.7559	10.0215
TG(18:2_53:3)	4.70079	9.7311	15.6288	16.0323	0	0.0441862	0.184955	0	52.4579	52.4428	59.8048	52.4541
TG(18:1_53:4)	3.64067	5.12998	5.75913	7.87871	0	0.0430532	0.11289	0	17.8967	17.8537	30.3657	17.8859
TG(18:0_54:2)	0.435206	1.48082	5.34149	4.38215	0	0.0411649	0.0327665	0	10.738	10.6892	14.2001	10.7258
TG(18:1_54:2)	5.24479	9.16257	23.0805	18.4753	0.0920223	0	0.079875	0.0330667	63.9587	63.953	75.1464	63.9573
TG(16:0_54:3)	13.3352	26.4432	58.6904	36.0344	0.0396251	0.147287	0.091945	0	149.628	149.692	177.458	149.644
TG(18:2_54:3)	6.4723	11.7937	30.774	15.2688	0.306212	0.212245	0.84135	0.0260333	76.281	76.2853	72.6067	76.2821
TG(18:2_55:2)	0.161807	1.16218	2.68173	2.04602	0	0	0	0	11.3248	11.2764	10.7638	11.3127
TG(18:1_55:3)	0.161807	1.15689	3.16533	2.73312	0	0	0	0	4.35975	4.30574	6.4153	4.34626
TG(16:0_56:3)	1.71572	2.37989	0.362693	0.968043	0.00121374	0	6.28e-05	4.43e-05	8.74298	8.69251	8.60768	8.73037
TG(18:2_56:3)	0.334774	2.03613	3.51703	3.17591	0	0	0	0	17.0752	17.0315	21.1608	17.0643
TG(80:5)	9.47132	7.68175	8.35294	17.4065	33.2391	12.8404	28.7195	46.3333	827.355	827.968	795.058	827.509
TG(18:1_6:0_O-12:1)	510.53	795.94	1061.7	723.742	44.8212	56.6489	46.86	33.6667	3919.67	3922.79	6307.64	3920.45
TG(16:0_3:0_O-13:0)	248.291	255.177	58.4706	320.645	9.75754	15.5596	12.0345	5.46667	2663.97	2666.07	3344.55	2664.49
TG(18:1_5:0_O-13:1)	0.583065	1.24283	1.56947	1.29174	0.035619	0.0256431	0.014271	0.0234667	45.5339	45.5132	60.9814	45.5287
TG(19:2_2:0_O-14:0)	35.0118	28.4264	40.0062	40.4624	1.09872	1.14431	1.60815	0.466667	473.529	473.855	554.569	473.61
TG(18:0_3:0_O-15:0)	60.6778	62.0093	116.941	70.0839	15.5089	14.3888	14.2	12.3667	115.595	115.631	133.455	115.604
TG(18:1_3:0_O-15:1)	510.53	795.94	1061.7	723.742	44.8212	56.6489	46.86	33.6667	3919.67	3922.79	5561.3	3920.45
TG(18:3_3:0_O-15:1)	0.00308271	0.00185102	0.0110127	0.435161	0.00135654	0.00204691	0.000212645	0.00236667	60.438	60.4295	53.7585	60.4359
TG(18:2_25:1_O-15:2)	27.4794	106.169	101.774	155.742	1.31687	1.19718	3.44705	0.566667	176.62	176.705	221.824	176.641
TG(18:2_3:0_O-15:2)	3389.59	2551.77	6176.78	5588.39	144.777	188.452	221.52	93	25642.1	25662.9	20488.2	25647.3
TG(16:0_22:5_O-16:0)	359.882	308.063	529.752	378.667	3.88715	7.47766	8.662	2.39667	393.14	393.402	425.514	393.206
TG(16:1_18:1_O-16:0)	440.786	653.147	1046.32	487.075	8.09162	17.2968	24.6015	3.63333	944.711	945.419	976.461	944.888
TG(16:1_22:5_O-16:0)	16.8782	12.0713	17.783	13.6351	1.59453	0.445638	2.70865	0.383333	20.7719	20.7312	7.45707	20.7617
TG(18:0_20:4_O-16:0)	174.361	179.814	163.762	93.5978	1.3962	3.88989	3.5855	1.08	266.983	267.142	315.635	267.023
TG(18:0_22:5_O-16:0)	163.202	126.266	290.155	245.828	0.729832	1.8392	0.781	0.663333	292.802	292.981	321.336	292.847
TG(18:1_22:5_O-16:0)	260.845	236.667	382.477	400.043	1.72542	2.53787	3.3725	1.02	272.264	272.428	301.641	272.305
TG(18:1_22:6_O-16:0)	12.9446	34.6406	1.94e-07	30.9957	5.12e-09	0.0128027	4.01e-08	2.85e-09	4.40083	4.34684	15.7218	4.38734
TG(18:2_22:5_O-16:0)	143.674	157.337	201.35	222.925	1.26531	2.59452	3.8695	1.19	124.983	125.027	146.153	124.994
TG(18:2_20:1_O-16:0)	186.916	12.6927	369.288	648.925	1.31687	2.69649	6.2125	1.52667	839.091	839.714	978.016	839.246
TG(20:1_22:5_O-16:0)	137.118	128.25	157.387	169.484	0.475978	0.407872	1.11115	0.44	253.488	253.636	306.824	253.525
TG(18:1_20:1_O-16:1)	185.521	154.693	239.598	279.419	1.77302	1.80144	2.14775	0.866667	335.636	335.851	372.129	335.69
TG(18:2_18:2_O-16:1)	102.246	125.076	173.653	154.215	14.2	31.3457	29.749	9.03333	83.9091	83.9196	90.6952	83.9117
TG(18:0_20:1_O-16:2)	513.32	612.16	817.709	824.516	4.08547	3.7766	9.869	1.06333	1431.74	1432.84	1684.97	1432.01
TG(16:0_22:5_O-18:0)	24.6896	16.9236	30.9938	51.914	0.483911	0.68734	0.923	0.209667	44.7711	44.7498	46.0182	44.7658
TG(18:0_22:5_O-18:0)	41.5678	54.7374	60.4489	71.1527	1.61e-09	0.0441862	0.199865	0.112333	129.091	129.138	176.991	129.103
TG(18:1_18:2_O-18:0)	186.916	12.6927	369.288	648.925	1.31687	2.69649	6.2125	1.52667	839.091	839.714	978.016	839.246
TG(18:1_22:5_O-18:0)	33.3379	8.72626	111.226	52.372	0.115821	0.141245	0.44375	0.123	86.2562	86.2686	120.29	86.2593
TG(18:2_22:5_O-18:0)	51.332	53.6797	71	75.1226	0.252665	0.422979	0.31453	0.209	86.843	86.8558	81.8842	86.8462
TG(18:2_22:6_O-18:0)	0.0891336	8.81881	1.2e-08	2.87e-06	0	0	0	0	5.5157	5.46262	4.8727	5.50244
TG(14:0_16:0_O-18:1)	186.916	134.86	57.8111	277.892	2.21726	0.789309	3.06365	1.31667	210.066	210.179	205.238	210.094
TG(16:0_18:1_O-18:1)	502.161	436.313	848.483	833.677	7.13966	6.04255	9.585	2.89333	1331.98	1333.01	1505.64	1332.24
TG(16:0_22:5_O-18:1)	260.845	236.667	382.477	400.043	1.72542	2.53787	3.3725	1.27333	272.264	272.428	301.641	272.305
TG(18:1_18:2_O-18:1)	387.78	408.547	525.356	641.29	8.76592	6.53351	10.863	3.43333	578.562	578.973	619.874	578.665
TG(18:1_18:2_O-18:2)	170.177	206.257	237.399	305.376	9.71788	9.85691	13.916	4.23333	236.471	236.605	234.263	236.505
TG(18:1_18:2_O-20:0)	235.737	335.829	283.56	361.871	2.23313	2.39059	1.42355	1.18	692.397	692.9	882.131	692.523
TG(18:1_22:5_O-20:0)	26.6424	33.7151	23.0805	54.9677	0	0	0.087685	0	129.678	129.725	152.735	129.69
TG(18:2_22:5_O-20:0)	0.03822	2.03613	1.81127	3.17591	0.0303436	6.87e-06	0.04828	4.07e-05	4.0781	4.02385	21.4303	4.06455
TG(18:2_22:6_O-20:0)	0	42.4413	0	31.1484	0	0	0	0	30.395	30.3621	36.9999	30.3868
TG(16:0_16:1_O-20:1)	404.519	436.313	848.483	833.677	7.13966	5.02287	9.585	2.89333	1331.98	1333.01	1505.64	1332.24
TG(16:0_20:1_O-20:1)	99.5953	121.639	276.966	216.817	0.761564	0.759096	1.8602	0.217	598.512	598.94	716.795	598.619
TG(18:1_18:2_O-20:1)	91.6444	99.162	116.282	103.981	0.721899	0.381436	1.1431	0.346667	17.1926	17.1489	48.3505	17.1817
TG(18:1_18:2_O-20:2)	31.2456	42.3091	24.3994	60.1591	0.268134	0.404096	1.1715	0.141333	54.6289	54.6157	67.2164	54.6256
TG(16:1_18:2_O-22:0)	44.4971	112.78	30.3344	1091.72	0.809162	1.18585	0.3763	0.48	175.446	175.531	281.117	175.467
TG(18:1_18:2_O-22:0)	69.8841	72.0577	139.362	136.503	0.614804	0.649574	2.06255	0.129667	169.579	169.658	307.135	169.598
TG(18:2_18:3_O-22:0)	44.3576	9.34767	64.8452	105.813	0.551341	0.717553	1.3277	0.261	45.6512	45.6307	58.9756	45.6461
TG(16:0_18:2_O-22:1)	175.756	218.156	272.57	313.011	2.31246	2.19798	3.905	1.40333	950.579	951.291	784.174	950.757
TG(16:0_18:3_O-22:1)	114.939	67.0335	70.1207	209.183	1.07888	1.1292	1.10405	0.79	218.868	218.988	233.745	218.898
TG(18:1_18:2_O-22:1)	143.674	186.425	237.399	303.849	1.58263	1.0008	3.0672	0.51	686.529	687.028	834.448	686.654
TG(18:1_20:1_O-22:1)	37.2436	28.8231	72.7585	70.2366	0.0682235	0.0664681	0.14484	0.03	191.876	191.974	237.58	191.901
TG(16:0_18:2_O-22:2)	115.218	169.236	86.1672	35.8817	0.912291	1.28404	2.5986	0.823333	84.4959	84.5068	91.7318	84.4986
TG(18:1_18:2_O-22:2)	27.4794	32.5251	37.808	5.13032	0.0014557	0.487181	1.6188	0.125667	37.319	37.2917	371.507	37.3122
TG(16:0_18:2_O-24:1)	38.9175	40.1937	69.4613	28.4	0.312955	0.255298	0.7597	0.0403333	138.479	138.534	193.629	138.493
TG(16:1_18:1_O-24:1)	51.89	27.3687	79.7926	83.8258	0.41648	0.299106	1.60815	0.238	97.9917	98.0136	198.811	97.9972
TG(18:1_18:2_O-24:1)	48.4028	48.7877	114.303	112.226	0.503743	0.137468	1.4626	0.187667	323.314	323.519	386.123	323.365
TG(18:2_20:1_O-24:1)	2.98507	2.8162	4.22043	9.94	0.13248	0.0311569	0.0007242	0	16.3124	16.2681	24.4779	16.3013
TG(18:1_18:2_O-24:2)	24.1316	16.527	16.2003	27.0258	0.230849	0.27116	0.9798	0	96.8182	96.8391	115.055	96.8234
TG(14:1_14:2_O-4:0)	9.90373	8.87169	20.6625	18.9333	1.26e-05	0.147665	5.33e-05	6.73e-06	72.1736	72.1745	62.0335	72.1738
TG(14:2_20:3_O-4:0)	46.4499	46.8045	67.9226	6.04645	1.63816	2.06202	1.60105	1.40333	119.702	119.742	108.317	119.712
TG(14:0_O-42:2)	89.1336	25.7821	65.7245	57.2581	0.325251	0.494734	0.923	0.185333	177.793	177.88	854.662	177.815
TG(18:1_27:1_P-15:2)	23.9921	16.9236	16.1783	54.357	0.231246	0.415426	1.21765	8e-11	152.562	152.628	158.177	152.579
TG(18:1_18:2_P-22:0)	19.947	300.13	19.2337	163.376	0.729832	0.305904	1.63655	0.270333	368.496	368.737	375.161	368.556
TG(18:2_7:0_P-9:0)	315.246	113.706	257.183	161.849	3.00263	18.5809	0.3692	4.46667	1948.1	1949.62	1727.47	1948.48
Hex1Cer(16:0_d18:1)	1.01569	2.28103	1.89149	1.60569	1.00825	0.863014	0.573201	1.85858	2.92966	2.92517	2.30573	2.92854
Hex1Cer(18:0_d18:1)	3.47255	6.17328	4.52766	5.23507	1.91753	3.23918	2.36576	2.10992	5.71161	5.70744	4.28941	5.71056
Hex1Cer(20:0_d18:1)	0.000947059	3.02328	0.000314255	2.11659	0.205361	0.00238192	0.0536725	0.740787	0.915826	0.911106	0.559091	0.914646
Hex1Cer(22:0_d18:1)	6.32745	11.4957	6.10638	7.56398	3.96495	6.3863	4.34591	3.94205	15.6084	15.6054	12.6305	15.6077
Hex1Cer(22:1_d18:1)	1.27647	3.47586	2.84468	2.14976	0.847423	0.828493	1.18809	0.945827	2.24033	2.23576	2.05024	2.23919
Hex1Cer(23:0_d18:1)	1.44118	5.25	2.25638	3.4237	1.10103	1.88712	1.39132	1.57417	2.26987	2.26531	1.32453	2.26873
Hex1Cer(24:0_d18:1)	4.6598	18.194	10.6489	26.5403	12	20.137	13.7047	8.4	21.3693	21.3669	19.5674	21.3687
Hex1Cer(24:1_d18:1)	0.933333	5.50345	0.299362	1.74e-05	1.31134	3.72822	0.557568	0.626362	4.23447	4.23013	3.63595	4.23338
Hex1Cer(24:0_d18:2)	0.428922	0.968534	7.38e-05	0.146635	0.301856	0.82274	0.234491	0.405449	1.68394	1.67931	0.792796	1.68278
Hex1Cer(24:1_d18:2)	2.97157	6.37241	4.72128	6.13081	1.57113	3.95836	2.62109	2.18268	5.21923	5.215	4.54822	5.21817
Hex1Cer(23:2_d19:1)	0.509902	0.00373836	0.513085	1.22749	0.157113	0.0528164	0.109429	0.379654	1.99414	1.98954	1.21459	1.99299

## Sheet: Supplementary_File-2
LipidMolec	ClassKey	FAKey	CalcMass	BaseRt	TotalGrade	TotalSmpIDRate(%)	MeanArea[s1]	MeanArea[s2]	MeanArea[s3]	MeanArea[s4]	MeanArea[s5]	MeanArea[s6]	MeanArea[s7]	MeanArea[s8]	MeanArea[s9]	MeanArea[s10]	MeanArea[s11]	MeanArea[s12]
AcCa(10:0)	AcCa	(10:0)	315.241	3.9728	C	7.69	7090	10700	14500	10300	18400	22400	10900	18400	24181.8	24110.9	46377.6	24137.3
AcCa(10:0)	AcCa	(10:0)	315.241	4.1236	C	7.69	21400	23600	17400	25500	38500	36000	34300	31100	70000	69821.8	101614	69955.5
AcCa(10:0)	AcCa	(10:0)	315.241	4.2737	C	7.69	4730	12800	10700	13400	17800	17200	8790	13700	26727.3	26549.1	46904.9	26682.7
AcCa(14:0)	AcCa	(14:0)	371.304	4.0721	A	23.08	2940	2360	736	4240	2780	2910	1250	3170	48000	47821.8	58523.1	47955.5
AcCa(14:0)	AcCa	(14:0)	371.304	4.2114	A	7.69	4660	1690	2270	5690	3520	4270	2980	3910	30181.8	30003.6	24363.1	30137.3
AcCa(14:0)	AcCa	(14:0)	371.304	5.0793	A	7.69	13800	14600	16600	30400	8500	7190	8390	8680	9436.36	9258.18	15559.5	9391.82
AcCa(16:0)	AcCa	(16:0)	399.335	3.7525	C	7.69	4.63	0.311	0.0244	3.4	4.31	5.08	8.13	0.0315	18.2	0.429405	0.570309	1.02341
AcCa(16:0)	AcCa	(16:0)	399.335	4	A	7.69	2030	3010	1820	3290	2400	2630	2580	3840	159636	159458	205559	159592
AcCa(16:0)	AcCa	(16:0)	399.335	6.0977	C	7.69	32100	34900	47800	57300	49600	14700	23600	29500	59454.5	59276.4	83795.8	59410
AcCa(16:0)	AcCa	(16:0)	399.335	6.2682	B	38.46	80200	93700	123000	134000	66000	54100	57700	69600	78181.8	78003.6	132341	78137.3
AcCa(16:0)	AcCa	(16:0)	399.335	6.3546	A	23.08	48100	58700	22500	66800	29600	27900	34000	50000	78181.8	78003.6	120341	78137.3
AcCa(18:0)	AcCa	(18:0)	427.366	8.0766	C	7.69	26600	29500	45500	47900	51100	43800	30200	47500	42181.8	42003.6	77614	42137.3
AcCa(18:0)	AcCa	(18:0)	427.366	8.1553	A	15.38	26600	29500	45500	47900	51100	43800	30200	47500	42181.8	42003.6	77614	42137.3
AcCa(18:1)	AcCa	(18:1)	425.351	6.578	A	7.69	35700	29400	55600	96600	23800	19000	24000	25000	36363.6	36185.5	59777.6	36319.1
AcCa(18:2)	AcCa	(18:2)	423.335	5.5508	A	15.38	14300	20200	31500	64200	14100	11700	23400	18400	19272.7	19094.5	28941.3	19228.2
AcCa(18:2)	AcCa	(18:2)	423.335	5.6324	A	7.69	8330	5280	6030	15300	2870	4080	9690	7540	5054.55	4876.36	7214	5010
AcCa(2:0)	AcCa	(2:0)	203.116	3.1392	A	30.77	20000	29500	35800	22500	56400	46700	85500	57400	79454.5	79276.4	110178	79410
BisMePA(16:1_18:1)	BisMePA	(16:1_18:1)	700.504	20.3574	C	7.69	333000	366000	379000	376000	1790000	934000	847000	1940000	1.61455e+06	1.61437e+06	3.2527e+06	1.6145e+06
BisMePA(16:1_18:1)	BisMePA	(16:1_18:1)	700.504	20.5674	C	7.69	99900	103000	271000	20000	1090000	558000	622000	89700	652727	652549	1.55816e+06	652683
BisMePA(18:1_18:2)	BisMePA	(18:1_18:2)	726.52	22.2458	C	7.69	4360	4790	459	9880	62100	64600	52600	130000	176000	175822	355250	175955
BisMePA(18:2_16:0)	BisMePA	(18:2_16:0)	700.504	20.4903	C	7.69	333000	366000	379000	376000	1790000	934000	768000	1940000	1.34727e+06	1.34709e+06	2.6327e+06	1.34723e+06
BisMePA(20:5_16:0)	BisMePA	(20:5_16:0)	722.489	17.7642	C	7.69	137000	484000	516000	398000	4830000	3900000	3470000	6270000	447273	447095	767250	447228
BisMePA(22:5_18:0)	BisMePA	(22:5_18:0)	778.551	23.412	C	15.38	28900	32600	56400	40500	61300	37700	40400	86800	294545	294367	489796	294501
BisMePA(26:5_14:1)	BisMePA	(26:5_14:1)	776.536	20.9184	C	7.69	18300	190000	220000	20600	37700	73200	305000	289000	94181.8	94003.6	87068.5	94137.3
BisMePA(26:5_14:1)	BisMePA	(26:5_14:1)	776.536	21.1037	C	38.46	359000	446000	401000	429000	599000	618000	591000	610000	843636	843458	1383614	843592
BisMePA(37:4)	BisMePA	(37:4)	738.52	19.9059	C	7.69	69800	39100	155000	145000	131000	207000	92600	189000	278182	278004	269069	278137
BisMePA(38:2)	BisMePA	(38:2)	756.567	21.7148	C	7.69	281000	315000	538000	495000	2070000	1140000	1290000	1820000	3.49091e+06	3.49073e+06	5523614	3.49086e+06
BisMePA(38:6)	BisMePA	(38:6)	748.504	21.4718	C	7.69	235000	341000	219000	301000	3160000	2340000	1660000	3030000	920000	919822	1103614	919955
BisMePA(38:7)	BisMePA	(38:7)	746.489	17.1628	C	61.54	878000	1190000	944000	964000	1920000	797000	936000	2160000	4.18182e+06	4181640	6.75816e+06	4.18177e+06
BisMePA(38:7)	BisMePA	(38:7)	746.489	17.5726	C	7.69	12600	1700	13400	18900	18900	5910	10500	21500	102000	101822	4.40598e+06	101955
BisMePA(38:7)	BisMePA	(38:7)	746.489	18.2973	C	7.69	32.2	14.5	24.4	1340	147000	191000	1060	50600	154727	154549	249614	154683
BisMePA(38:7)	BisMePA	(38:7)	746.489	18.3667	C	7.69	141000	216000	147000	147000	508000	325000	323000	591000	189091	188913	319978	189046
BisMePA(38:7)	BisMePA	(38:7)	746.489	18.5052	C	7.69	141000	216000	164000	16100	508000	325000	323000	628000	189091	188913	412887	189046
BisMePA(39:7)	BisMePA	(39:7)	760.504	18.5345	C	7.69	16200	32000	56300	41300	292000	87600	30800	17800	154182	154004	282887	154137
BisMePA(39:7)	BisMePA	(39:7)	760.504	18.6085	C	7.69	74300	115000	111000	89200	96800	144000	138000	239000	229091	228913	335069	229046
BisMePA(39:7)	BisMePA	(39:7)	760.504	18.6749	C	15.38	74300	115000	111000	89200	230000	144000	138000	239000	229091	228913	435978	229046
BisMePA(39:7)	BisMePA	(39:7)	760.504	18.7956	C	7.69	21600	1720	38600	43000	143000	81200	103000	93200	42727.3	42549.1	87923.1	42682.7
BisMePA(40:7)	BisMePA	(40:7)	774.52	20.0613	C	46.15	579000	1610000	1630000	1180000	4240000	3090000	2830000	3580000	6.43636e+06	6.43619e+06	1.08127e+07	6.43632e+06
BisMePA(40:8)	BisMePA	(40:8)	772.504	17.3453	C	7.69	501000	617000	587000	515000	437000	374000	354000	704000	1.78364e+06	1.78346e+06	2.87816e+06	1.78359e+06
BisMePA(40:8)	BisMePA	(40:8)	772.504	17.6075	C	7.69	41300	45800	74000	56900	73800	97600	60100	40400	81818.2	81640	104705	81773.6
BisMePA(40:8)	BisMePA	(40:8)	772.504	21.125	C	7.69	8250	82.7	237	237	1020	203000	17100	96400	21272.7	21094.5	12923.1	21228.2
BisMePA(40:9)	BisMePA	(40:9)	770.489	15.588	C	53.85	54200	103000	76200	90600	61700	79400	67600	85800	252727	252549	282341	252683
Cer(d18:0_22:0)	Cer	(d18:0_22:0)	623.622	34.712	C	7.69	319000	264000	252000	298000	460000	229000	403000	329000	44909.1	44730.9	23068.5	44864.5
Cer(d18:1_16:0)	Cer	(d18:1_16:0)	537.512	19.6859	A	15.38	340000	330000	346000	302000	529000	370000	288000	628000	450909	450731	874523	450865
Cer(d18:1_16:0)	Cer	(d18:1_16:0)	537.512	19.7599	A	15.38	340000	330000	346000	302000	529000	370000	288000	628000	450909	450731	874523	450865
Cer(d18:1_16:0)	Cer	(d18:1_16:0)	537.512	19.8159	A	7.69	244000	5980	11200	134000	84200	157000	20500	267000	194545	194367	470341	194501
Cer(d18:1_18:0)	Cer	(d18:1_18:0)	565.543	23.2137	A	7.69	5910	16100	17400	9030	6260	13500	9080	28600	83272.7	83094.5	130650	83228.2
Cer(d18:1_18:0)	Cer	(d18:1_18:0)	565.543	23.3614	A	7.69	84500	83800	86000	71200	116000	139000	96000	190000	383636	383458	633614	383592
Cer(d18:1_20:0)	Cer	(d18:1_20:0)	593.575	27.9023	A	7.69	32100	36700	13100	16700	34800	21100	6060	44700	172000	171822	197069	171955
Cer(d18:1_20:0)	Cer	(d18:1_20:0)	593.575	27.9589	A	15.38	13700	4970	5250	16900	8190	15900	15500	22400	136545	136367	175105	136501
Cer(d18:1_22:0)	Cer	(d18:1_22:0)	621.606	33.1697	A	38.46	123000	108000	89800	39900	144000	83100	96000	192000	240000	239822	535069	239955
Cer(d18:1_22:0)	Cer	(d18:1_22:0)	621.606	33.4062	A	7.69	6050	4310	13300	13200	13600	19200	4250	3530	75636.4	75458.2	171287	75591.8
Cer(d18:1_22:0)	Cer	(d18:1_22:0)	621.606	33.5047	C	7.69	969	5560	20.5	4750	14.9	5110	5310	11000	17363.6	17185.5	22341.3	17319.1
Cer(d18:1_22:1)	Cer	(d18:1_22:1)	619.59	28.5582	C	7.69	10600	2290	39.3	65.4	6960	11500	5840	14.2	40000	39821.8	37924.9	39955.5
Cer(d18:1_23:0)	Cer	(d18:1_23:0)	635.622	35.143	A	69.23	205000	218000	120000	196000	424000	269000	293000	399000	681818	681640	897614	681774
Cer(d18:1_24:0)	Cer	(d18:1_24:0)	649.637	35.8674	A	84.62	390000	238000	360000	327000	551000	438000	449000	584000	325455	325276	701796	325410
Cer(d18:1_24:1)	Cer	(d18:1_24:1)	647.622	32.5109	A	7.69	142000	142000	182000	141000	53900	63400	118000	101000	749091	748913	2.36694e+06	749046
Cer(d18:1_24:1)	Cer	(d18:1_24:1)	647.622	32.6024	A	23.08	471000	415000	328000	388000	393000	315000	271000	391000	1.80182e+06	1801640	2.16707e+06	1.80177e+06
Cer(d18:1_24:1)	Cer	(d18:1_24:1)	647.622	32.6722	A	53.85	39400	89600	101000	88600	81500	59300	57900	98500	530909	530731	698887	530865
Cer(d18:1_24:1)	Cer	(d18:1_24:1)	647.622	32.7368	A	69.23	471000	415000	328000	365000	348000	315000	295000	391000	1.80182e+06	1801640	2.50543e+06	1.80177e+06
Cer(d18:1_24:1)	Cer	(d18:1_24:1)	647.622	32.8131	A	38.46	471000	415000	198000	388000	294000	315000	24600	391000	1.80182e+06	1801640	2.13798e+06	1.80177e+06
Cer(d18:1_24:1)	Cer	(d18:1_24:1)	647.622	32.8458	A	23.08	219000	67200	188000	140000	71900	32100	59000	258000	490909	490731	627250	490865
Cer(d18:1_24:1)	Cer	(d18:1_24:1)	647.622	33.0194	A	23.08	44200	99000	47100	22600	167000	76000	93900	148000	818182	818004	988159	818137
Cer(d18:2_16:0)	Cer	(d18:2_16:0)	535.496	17.3298	A	23.08	75300	74500	40100	25400	77000	73300	58700	82700	98000	97821.8	165069	97955.5
Cer(d18:2_20:0)	Cer	(d18:2_20:0)	591.559	23.9885	A	7.69	80200	70900	47100	35100	73200	74100	74400	55900	90727.3	90549.1	160523	90682.7
Cer(d18:2_20:0)	Cer	(d18:2_20:0)	591.559	24.0539	A	7.69	67200	51700	36100	34600	53800	55400	52800	42000	90727.3	90549.1	177250	90682.7
Cer(d18:2_22:0)	Cer	(d18:2_22:0)	619.59	28.7678	A	15.38	79.2	124	0.00102	202	32900	13400	4570	7400	76363.6	76185.5	94014	76319.1
Cer(d18:2_23:0)	Cer	(d18:2_23:0)	633.606	31.3958	A	7.69	41000	41400	44500	47600	50800	35300	48600	46700	265455	265276	356341	265410
Cer(d18:2_23:0)	Cer	(d18:2_23:0)	633.606	31.4854	A	15.38	41000	41400	44500	47600	50800	35300	48600	46700	265455	265276	356341	265410
Cer(d18:2_24:0)	Cer	(d18:2_24:0)	647.622	34.5677	A	23.08	103000	72300	185	25500	187000	147000	136000	166000	480000	479822	687796	479955
Cer(d18:2_24:0)	Cer	(d18:2_24:0)	647.622	34.6228	A	23.08	19500	17300	13100	16200	34200	26500	31400	31100	98000	97821.8	141069	97955.5
Cer(d18:2_24:0)	Cer	(d18:2_24:0)	647.622	34.9639	A	7.69	117000	58400	29000	108000	181000	125000	112000	143000	91454.5	91276.4	115069	91410
Cer(d18:2_24:1)	Cer	(d18:2_24:1)	645.606	28.5152	A	38.46	200000	205000	219000	174000	136000	102000	50600	171000	135818	135640	575978	135774
Cer(d18:2_24:1)	Cer	(d18:2_24:1)	645.606	28.5727	A	38.46	242000	205000	219000	174000	78700	102000	105000	171000	616364	616185	858341	616319
Cer(d18:2_24:1)	Cer	(d18:2_24:1)	645.606	28.6433	A	23.08	200000	107000	219000	57300	78700	27200	33400	171000	441818	441640	712705	441774
Cer(d18:2_24:1)	Cer	(d18:2_24:1)	645.606	28.735	A	15.38	69000	107000	108000	95600	78700	61300	88300	171000	616364	616185	923432	616319
Cer(d20:1_18:0)	Cer	(d20:1_18:0)	593.575	27.7108	C	7.69	1430	2420	9.08	6420	861	5180	1610	1140	74000	73821.8	75850.4	73955.5
Cer(m18:0_18:0)	Cer	(m18:0_18:0)	551.564	27.1114	C	7.69	37400	45800	26000	42000	17900	21500	25400	17300	57818.2	57640	131923	57773.6
Cer(m18:0_20:0)	Cer	(m18:0_20:0)	579.595	32.0363	C	7.69	25500	43500	34600	62700	17100	17100	19500	18500	30181.8	30003.6	45341.3	30137.3
Cer(m18:0_22:0)	Cer	(m18:0_22:0)	607.627	35.6621	C	15.38	64100	71800	98100	98500	48700	57800	45800	20900	104727	104549	131250	104683
Cer(m18:1_20:0)	Cer	(m18:1_20:0)	577.58	28.0278	C	7.69	10600	10200	308	2990					175273	175095	238918	175228
Cer(m18:1_22:0)	Cer	(m18:1_22:0)	605.611	33.1564	C	7.69	22900	16500	2810	7230					25818.2	25640	38359.5	25773.6
Cer(m18:1_22:0)	Cer	(m18:1_22:0)	605.611	33.2369	C	7.69	22900	16500	2870	7280					154545	154367	167069	154501
Cer(m18:1_24:1)	Cer	(m18:1_24:1)	631.627	32.6009	C	7.69	76300	18300	72000	41400		0	1750		65454.5	65276.4	166596	65410
Cer(m18:1_24:1)	Cer	(m18:1_24:1)	631.627	32.696	C	15.38	76300	69000	72000	81900		0	1760		269091	268913	351250	269046
Ch()	Ch		386.355	18.8022	A	69.23	960000	1180000	970000	1350000	629000	762000	694000	775000	172364	172185	561250	172319
Ch()	Ch		386.355	42.4245	A	7.69	75400	88000	72700	29400	72200	150000	33200	73000	29272.7	29094.5	55432.2	29228.2
Ch()	Ch		386.355	42.4926	A	23.08	119000	85600	71100	34900	79100	209000	189000	155000	57090.9	56912.7	90523.1	57046.4
Ch()	Ch		386.355	43.5023	A	23.08	299000	273000	278000	275000	235000	379000	396000	207000	194545	194367	255250	194501
Ch()	Ch		386.355	43.5353	A	30.77	299000	273000	278000	275000	235000	379000	396000	207000	194545	194367	255250	194501
Ch()	Ch		386.355	45.072	A	84.62	1090000	1040000	922000	1290000	1940000	958000	1760000	1110000	3.34545e+06	3.34528e+06	5.15452e+06	3345410
Ch()	Ch		386.355	45.1197	A	23.08	1090000	1040000	922000	1290000	1940000	958000	1760000	1110000	3.34545e+06	3.34528e+06	4.88725e+06	3345410
Ch()	Ch		386.355	45.3533	A	30.77	332000	324000	318000	419000	103000	261000	129000	108000	889091	888913	1.29616e+06	889046
Ch()	Ch		386.355	45.3749	A	23.08	332000	324000	318000	165000	103000	261000	151000	108000	889091	888913	1.17616e+06	889046
ChE(18:1)	ChE	(18:1)	650.6	45.087	A	7.69	102000	136000	95400	121000	21700	23800	28300	19700	292727	292549	434523	292683
ChE(18:1)	ChE	(18:1)	650.6	45.1551	A	7.69	102000	136000	95400	121000	21700	23800	28300	19700	292727	292549	434523	292683
ChE(18:1)	ChE	(18:1)	650.6	45.217	A	7.69	102000	136000	95400	164000	21700	23800	28300	19700	314545	314367	456341	314501
ChE(18:1)+D7:(s)	ChE	(18:1)+D7:(s)	657.644	45.1193	A	15.38	202000	236000	246400	253000	335000	3126000	348000	348000	887273	887095	967250	887228
ChE(18:2)	ChE	(18:2)	648.585	43.4773	A	69.23	349000	349000	395000	356000	224000	430000	385000	172000	290909	290731	364705	290865
ChE(20:4)	ChE	(20:4)	672.585	42.4501	A	38.46	193000	183000	165000	106000	215000	326000	300000	204000	117455	117276	108887	117410
ChE(22:6)	ChE	(22:6)	696.585	41.6422	A	7.69					55900	204000	132000	99700	0	#VALUE!	#VALUE!	#VALUE!
CL(18:0_18:0_18:2_18:2)	CL	(18:0_18:0_18:2_18:2)	1457.03	39.4326	C	7.69				0.003	537	2430	2360		0	#VALUE!	#VALUE!	#VALUE!
CL(18:1_18:1_18:1_18:2)	CL	(18:1_18:1_18:1_18:2)	1455.02	38.0453	B	7.69	929	0.739	0.937		3.08	801	54.7	15500	0	#VALUE!	#VALUE!	#VALUE!
CL(18:1_18:1_18:2_18:2)	CL	(18:1_18:1_18:2_18:2)	1453	37.8869	A	7.69	8480	1440	556	1790	2320	2970	118000	9570	0	#VALUE!	#VALUE!	#VALUE!
CL(72:8)	CL	(72:8)	1448.97	36.907	C	38.46	18700	42900	36600	11900	137000	160000	158000	54400	158909	158731	240523	158865
CL(O-69:14_18:2)	CL	(O-69:14_18:2)	1629.1	17.843	C	7.69	2880	3390	145	117	55400	49700	48100	8030	0	#VALUE!	#VALUE!	#VALUE!
Co(Q9)	Co	(Q9)	794.621	36.6711	A	30.77	338000	720000	1030000	2470000	21000	25300	79600	42600	4563.64	4385.45	4541.27	#VALUE!
DG(10:0_18:2)	DG	(10:0_18:2)	508.413	15.0756	A	7.69	10400	10600	12200	15200			337		55454.5	55276.4	68814	55410
DG(12:0_18:2)	DG	(12:0_18:2)	536.444	17.3273	A	53.85	79100	67300	120000	128000	26300	39800	38300	20300	538182	538004	749614	538137
DG(12:0_18:2)	DG	(12:0_18:2)	536.444	17.3772	A	38.46	316000	191000	375000	380000	91800	119000	132000	75500	62545.5	62367.3	53432.2	62500.9
DG(12:0_20:5)	DG	(12:0_20:5)	558.428	17.2671	A	15.38	316000	312000	375000	380000	89400	125000	132000	75500	60181.8	60003.6	61977.6	60137.3
DG(13:0_18:2)	DG	(13:0_18:2)	550.46	18.7248	A	15.38	3320	55200	962	34700	0.00685	2250	4870	2.68e-07	57272.7	57094.5	91250.4	57228.2
DG(14:0_14:0)	DG	(14:0_14:0)	512.444	19.2375	A	7.69	117000	112000	134000	117000	34400	43400	32900	37900	28363.6	28185.5	27113.3	28319.1
DG(14:0_16:0)	DG	(14:0_16:0)	540.475	22.6768	A	53.85	220000	202000	231000	61400	17900	46600	40500	26400	265455	265276	714523	265410
DG(14:0_16:0)	DG	(14:0_16:0)	540.475	22.7675	A	15.38	168000	911000	1270000	1430000	153000	242000	159000	75600	1.35273e+06	1.35255e+06	1.51634e+06	1.35268e+06
DG(14:0_16:0)	DG	(14:0_16:0)	540.475	22.8317	A	7.69	592	9090	65500	121000	13500	431	14800	7780	165636	165458	196523	165592
DG(14:0_16:1)	DG	(14:0_16:1)	538.46	19.4088	A	30.77	106000	73700	94200	138000	14500	17000	11800	6110	440000	439822	543796	439955
DG(14:0_16:1)	DG	(14:0_16:1)	538.46	19.5393	A	7.69	10700	1470	20400	51500	6680	3930	3540	3850	53636.4	53458.2	77614	53591.8
DG(14:0_16:1)	DG	(14:0_16:1)	538.46	19.6588	A	7.69	35300	18600	37700	45700	2250	7480	5120	2390	187273	187095	186159	187228
DG(14:0_18:1)	DG	(14:0_18:1)	566.491	22.9016	A	23.08	509000	278000	410000	496000	5730	6900	6110	34200	230909	230731	927250	230865
DG(14:0_18:1)	DG	(14:0_18:1)	566.491	22.9397	A	53.85	530000	278000	457000	527000	5730	66100	6110	39600	230909	230731	1.11998e+06	230865
DG(14:0_18:2)	DG	(14:0_18:2)	564.475	20.1763	A	46.15	5150000	4490000	6110000	6090000	1370000	1930000	2170000	1150000	987273	987095	950887	987228
DG(14:0_18:2)	DG	(14:0_18:2)	564.475	20.2281	A	84.62	2080000	2060000	2810000	3290000	504000	814000	746000	384000	4.54545e+06	4.54528e+06	8.4727e+06	4545410
DG(14:0_18:2)	DG	(14:0_18:2)	564.475	20.3059	A	23.08	5540000	4490000	6110000	6090000	1370000	1560000	2170000	1150000	396364	396185	487250	396319
DG(14:0_18:2)	DG	(14:0_18:2)	564.475	20.3593	A	15.38	2640000	3050000	2920000	4500000	20600	393000	1470000	40300	450909	450731	398204	450865
DG(14:0_18:2)	DG	(14:0_18:2)	564.475	20.9767	A	7.69	12700	0	18100	21800	4.01	119	46.8	7.32	38727.3	38549.1	47595.8	38682.7
DG(14:0_18:3)	DG	(14:0_18:3)	562.46	18.0076	A	7.69	24300	15700	20300	6290	5610	11500	20000	1460	214545	214367	307614	214501
DG(14:1_18:2)	DG	(14:1_18:2)	562.46	17.6204	A	7.69	34300	27300	56200	71600	0.000114	3870	0.0664	7.37e-05	112727	112549	163250	112683
DG(14:1_18:2)	DG	(14:1_18:2)	562.46	17.6868	A	7.69	115000	56100	106000	130000	4	6000	6.49	3.09	303636	303458	361069	303592
DG(14:1_18:2)	DG	(14:1_18:2)	562.46	17.7475	A	7.69	80200	79100	106000	130000	58.8	5920	82.9	42.6	270909	270731	328341	270865
DG(14:1_18:2)	DG	(14:1_18:2)	562.46	17.8136	A	7.69	36600	43300	41900	100000	4	2160	6.42	3.09	216364	216185	339669	216319
DG(14:2_18:2)	DG	(14:2_18:2)	560.444	15.8725	A	7.69	8470	23300	17.4	8150	9.89	0.0167	0.00587	0.0938	37818.2	37640	37414	37773.6
DG(14:2_18:2)	DG	(14:2_18:2)	560.444	16.2621	A	7.69	19100	20500	9820	11300	11.9	2290	16.2	17.2	5709.09	5530.91	30868.5	5664.55
DG(14:2_18:2)	DG	(14:2_18:2)	560.444	16.3246	A	7.69	1020	824	1910	2030	0.000276	0.103	21.4	1.17	16127.3	15949.1	9614	16082.7
DG(15:0_16:0)	DG	(15:0_16:0)	554.491	24.1938	A	7.69	1300	5010	1190	3360	375	926	302	877	9563.64	9385.45	15275.8	9519.09
DG(15:0_16:0)	DG	(15:0_16:0)	554.491	24.4148	A	23.08	7430	25700	31400	33800	3850	8220	5320	4020	51636.4	51458.2	120087	51591.8
DG(15:0_18:1)	DG	(15:0_18:1)	580.507	24.9345	A	7.69	78800	17200	50200	105000	10600	17600	23800	3970	116364	116185	134159	116319
DG(15:0_18:1)	DG	(15:0_18:1)	580.507	24.9966	A	23.08	168000	158000	110000	168000	23100	35900	44400	17200	610909	610731	755614	610865
DG(15:0_18:1)	DG	(15:0_18:1)	580.507	25.0421	A	38.46	168000	158000	198000	168000	23100	35900	44400	19200	994545	994367	1.33743e+06	994501
DG(15:0_18:1)+D7:(s)	DG	(15:0_18:1)+D7:(s)	587.551	24.612	A	15.38	50800	63900	56400	62100	74500	77900	83200	68200	12727.3	14367.3	14704.9	18137.3
DG(15:0_18:2)	DG	(15:0_18:2)	578.491	21.4007	A	15.38	115000	100000	117000	126000	7840	13000	8470	2530	218182	218004	283796	218137
DG(15:0_18:2)	DG	(15:0_18:2)	578.491	21.9206	A	30.77	350000	371000	363000	511000	64900	75600	104000	36500	2.54545e+06	2.54528e+06	3.38543e+06	2545410
DG(15:0_18:2)	DG	(15:0_18:2)	578.491	21.96	A	46.15	350000	371000	363000	511000	64900	75500	103000	32500	2.54545e+06	2.54528e+06	3.38543e+06	2545410
DG(15:0_18:2)	DG	(15:0_18:2)	578.491	22.5823	A	7.69	2390	0.0988	0.133	1.13	2900	2720	3070	1630	36181.8	36003.6	45104.9	36137.3
DG(15:1_18:2)	DG	(15:1_18:2)	576.475	18.9645	A	7.69	81300	98000	85900	116000	3770	2730	2360	576	343636	343458	488341	343592
DG(15:2_18:2)	DG	(15:2_18:2)	574.46	16.7794	A	30.77	19600	52400	3360	30000	1220	0	0		74727.3	74549.1	97377.6	74682.7
DG(16:0_16:0)	DG	(16:0_16:0)	568.507	26.8002	A	38.46	1780000	1930000	644000	1450000	172000	203000	207000	165000	4.76364e+06	4.76346e+06	8.2527e+06	4.76359e+06
DG(16:0_16:0)	DG	(16:0_16:0)	568.507	26.8896	A	15.38	3560000	3830000	2720000	2480000	512000	664000	617000	362000	1.34182e+06	1341640	950887	1.34177e+06
DG(16:0_16:0)	DG	(16:0_16:0)	568.507	27.0697	A	7.69	225000	53200	607000	284000	1220	74000	48600	32400	2.70909e+06	2.70891e+06	3.77998e+06	2.70905e+06
DG(16:0_16:1)	DG	(16:0_16:1)	566.491	23.0251	A	30.77	820000	915000	1890000	1560000	195000	315000	225000	125000	1.21273e+07	1.21271e+07	1.504e+07	1.21272e+07
DG(16:0_16:1)	DG	(16:0_16:1)	566.491	23.13	A	53.85	1780000	1130000	1890000	987000	195000	315000	273000	166000	1.21273e+07	1.21271e+07	1.66763e+07	1.21272e+07
DG(16:0_16:1)	DG	(16:0_16:1)	566.491	23.7351	A	7.69	30500	15300	28900	28500	2420	5800	5280	4570	77272.7	77094.5	104578	77228.2
DG(16:0_16:2)	DG	(16:0_16:2)	564.475	20.7069	A	7.69	200000	182000	135000	197000	38700	62600	55200	53600	325455	325276	348159	325410
DG(16:0_16:2)	DG	(16:0_16:2)	564.475	20.8107	A	7.69	68500	26500	26700	30400	62.4	10600	13300	106	34727.3	34549.1	55250.4	34682.7
DG(16:0_17:0)	DG	(16:0_17:0)	582.522	29.29	A	15.38	18500	26300	25600	15200	3330	5270	4430	3850	65818.2	65640	79214	65773.6
DG(16:0_17:0)	DG	(16:0_17:0)	582.522	29.4257	A	15.38	35000	13400	53500	39200	8190	9060	8270	5340	140727	140549	185050	140683
DG(16:0_17:1)	DG	(16:0_17:1)	580.507	25.1703	A	7.69	78900	66900	59000	105000	14700	9790	14300	5390	245455	245276	363850	245410
DG(16:0_17:1)	DG	(16:0_17:1)	580.507	25.2783	A	7.69	13600	27300	29000	24500	4370	7700	6650	3530	136909	136731	183250	136865
DG(16:0_18:0)	DG	(16:0_18:0)	596.538	27.0447	C	7.69	167000	183000	194000	242000	12600	27300	9600	19400	2485.47	2643.8	2636.36	2454.55
DG(16:0_18:0)	DG	(16:0_18:0)	596.538	31.8512	A	7.69	136000	195000	206000	319000	89400	48800	67200	58400	1.58727e+06	1.58709e+06	1.93852e+06	1.58723e+06
DG(16:0_18:0)	DG	(16:0_18:0)	596.538	31.9551	A	23.08	136000	195000	206000	492000	89400	48800	93700	69500	1.58727e+06	1.58709e+06	1.89489e+06	1.58723e+06
DG(16:0_18:0)	DG	(16:0_18:0)	596.538	32.0395	A	23.08	344000	286000	324000	302000	89400	61000	93700	71000	1.58727e+06	1.58709e+06	2.12907e+06	1.58723e+06
DG(16:0_18:0)	DG	(16:0_18:0)	596.538	32.1003	A	23.08	344000	481000	324000	302000	89400	110000	93700	71000	1.58727e+06	1.58709e+06	2.12907e+06	1.58723e+06
DG(16:0_18:1)	DG	(16:0_18:1)	594.522	27.1828	A	84.62	11300000	5950000	13900000	11100000	2150000	4040000	3740000	1470000	86000000	8.59998e+07	1.15473e+08	8.6e+07
DG(16:0_18:1)	DG	(16:0_18:1)	594.522	27.2127	A	38.46	11300000	10700000	13900000	11100000	2150000	4040000	3740000	1470000	86000000	8.59998e+07	1.15473e+08	8.6e+07
DG(16:0_18:1)	DG	(16:0_18:1)	594.522	27.3455	A	23.08	75900	72500	114000	139000	22000	27900	22200	6200	481818	481640	703432	481774
DG(16:0_18:1)	DG	(16:0_18:1)	594.522	27.6906	A	15.38	264000	1960000	3030000	271000	187000	52600	430000	54700	1.12182e+07	1.1218e+07	9.21816e+06	1.12181e+07
DG(16:0_18:1)	DG	(16:0_18:1)	594.522	28.3814	A	7.69	18900	24000	23900	42600	8140	13600	8780	2730	385455	385276	522341	385410
DG(16:0_18:2)	DG	(16:0_18:2)	592.507	23.1354	A	46.15	2730000	125000	2560000	2840000	133000	137000	149000	83300	8.85455e+06	8.85437e+06	7.4927e+06	8.8545e+06
DG(16:0_18:2)	DG	(16:0_18:2)	592.507	23.6887	A	61.54	41900000	48900000	56300000	47500000	7230000	16000000	15500000	5740000	1.10364e+08	1.10363e+08	1.27091e+08	1.10364e+08
DG(16:0_18:2)	DG	(16:0_18:2)	592.507	23.7125	A	84.62	41900000	48900000	56300000	58500000	7230000	16000000	15500000	5740000	1.10364e+08	1.10363e+08	1.82727e+08	1.10364e+08
DG(16:0_18:2)	DG	(16:0_18:2)	592.507	23.7919	A	30.77	41900000	48900000	56300000	11000000	7230000	16000000	15500000	5740000	1.52364e+08	1.52363e+08	1.83636e+08	1.52364e+08
DG(16:0_18:2)	DG	(16:0_18:2)	592.507	23.9274	A	15.38	129000	83800	80100	70900	24100	84500	25100	21200	987273	987095	1.39143e+06	987228
DG(16:0_18:2)	DG	(16:0_18:2)	592.507	24.5378	A	7.69	498000	600000	399000	971000	239000	266000	388000	172000	7.25455e+06	7.25437e+06	8.20725e+06	7.2545e+06
DG(16:0_18:2)	DG	(16:0_18:2)	592.507	24.6304	A	7.69	498000	600000	399000	971000	239000	346000	388000	253000	7.25455e+06	7.25437e+06	8.20725e+06	7.2545e+06
DG(16:0_18:2)	DG	(16:0_18:2)	592.507	26.4483	A	7.69	4780	2840	3740	5120	1640	1430	2720	7.42	33818.2	33640	50450.4	33773.6
DG(16:0_18:3)	DG	(16:0_18:3)	590.491	21.0406	A	7.69	57	108	1710	3710	28.8	18.4	5150	3.01	32727.3	32549.1	48121.3	32682.7
DG(16:0_18:3)	DG	(16:0_18:3)	590.491	21.1318	A	15.38	229000	55700	1010000	569000	249000	455000	397000	210000	4.96364e+06	4.96346e+06	4.77089e+06	4.96359e+06
DG(16:0_18:3)	DG	(16:0_18:3)	590.491	21.3091	A	53.85	1520000	2080000	1500000	2080000	87800	25200	21200	106000	9.12727e+06	9.12709e+06	1.06545e+07	9.12723e+06
DG(16:0_18:3)	DG	(16:0_18:3)	590.491	21.3472	A	61.54	2390000	2970000	2940000	3400000	312000	975000	270000	232000	1.81273e+06	1.81255e+06	1.80543e+06	1.81268e+06
DG(16:0_18:3)	DG	(16:0_18:3)	590.491	26.6652	A	23.08	3650000	3750000	4780000	3410000	580000	1490000	312000	422000	1.85455e+06	1.85437e+06	2.6327e+06	1.8545e+06
DG(16:0_18:3)	DG	(16:0_18:3)	590.491	26.733	A	23.08	3650000	3750000	4780000	3440000	680000	1490000	984000	564000	2.30909e+06	2.30891e+06	3.08725e+06	2.30905e+06
DG(16:0_18:3)	DG	(16:0_18:3)	590.491	26.7985	C	7.69	3650000	3750000	2720000	2720000	484000	1490000	984000	379000	1.36909e+06	1.36891e+06	2.14725e+06	1.36905e+06
DG(16:0_18:3)	DG	(16:0_18:3)	590.491	26.8603	A	7.69	2600000	1170000	2720000	1080000	223000	1080000	761000	142000	449091	448913	9068.55	449046
DG(16:0_18:4)	DG	(16:0_18:4)	588.475	22.9949	C	7.69	3280000	1640000	4590000	4890000	495000	945000	876000	525000	3.21818e+06	3.218e+06	5.23634e+06	3.21814e+06
DG(16:0_20:1)	DG	(16:0_20:1)	622.554	31.8907	A	7.69	164000	265000	289000	285000	10600	7450	17300	12700	1.87273e+06	1.87255e+06	2.16089e+06	1.87268e+06
DG(16:0_20:1)	DG	(16:0_20:1)	622.554	32.0573	A	7.69	164000	114000	289000	129000	8320	5640	15600	12300	1.49636e+06	1.49619e+06	1.78452e+06	1.49632e+06
DG(16:0_20:1)	DG	(16:0_20:1)	622.554	32.2103	A	15.38	24900	31900	122000	286000	25500	24400	43200	35900	867273	867095	1.4327e+06	867228
DG(16:0_20:3)	DG	(16:0_20:3)	618.522	31.961	C	7.69	507000	639000	383000	344000	221000	338000	339000	317000	892727	892549	861796	892683
DG(16:0_20:4)	DG	(16:0_20:4)	616.507	22.844	A	15.38	521000	562000	403000	591000	377000	431000	16000	396000	1.15091e+06	1.15073e+06	897978	1.15086e+06
DG(16:0_20:4)	DG	(16:0_20:4)	616.507	22.9525	A	61.54	521000	562000	371000	591000	356000	282000	316000	387000	338182	338004	756341	338137
DG(16:0_20:4)	DG	(16:0_20:4)	616.507	23.0606	A	30.77	24900	6400	37900	207000	1000	17000	83800	41100	632727	632549	621069	632683
DG(16:0_20:4)	DG	(16:0_20:4)	616.507	23.2374	A	61.54	211000	228000	294000	162000	149000	165000	124000	154000	929091	928913	2.01834e+06	929046
DG(16:0_20:5)	DG	(16:0_20:5)	614.491	24.0064	A	46.15	28500000	30700000	34500000	35300000	11300000	20000000	19700000	10300000	1.45091e+07	1.45089e+07	1.83273e+07	1.4509e+07
DG(16:0_20:5)	DG	(16:0_20:5)	614.491	24.6076	A	15.38	1790000	791000	2130000	1340000	259000	234000	343000	99100	2.43636e+06	2.43619e+06	4.21634e+06	2.43632e+06
DG(16:0_22:1)	DG	(16:0_22:1)	650.585	35.5179	A	15.38	130000	193000	231000	246000	7880	7750	12100	13700	243636	243458	296887	243592
DG(16:0_22:4)	DG	(16:0_22:4)	644.538	25.1714	A	7.69	72500	83700	99400	92300	1290	1960	1410	3570	385455	385276	471978	385410
DG(16:1_16:1)	DG	(16:1_16:1)	564.475	19.9357	A	15.38	622000	271000	484000	837000	11500	10300	8560	10900	42909.1	42730.9	14704.9	42864.5
DG(16:1_18:1)	DG	(16:1_18:1)	592.507	20.1227	C	7.69	458000	318000	416000	1150000	20800	54500	41000	1080	44272.7	42909.1	45090.9	46727.3
DG(16:1_18:1)	DG	(16:1_18:1)	592.507	23.2203	A	15.38	675000	26100000	967000	31000000	254000	137000	79000	3210000	1.75636e+07	1.75635e+07	2.32e+07	1.75636e+07
DG(16:1_18:1)	DG	(16:1_18:1)	592.507	23.312	A	7.69	675000	1720000	967000	1630000	432000	137000	79000	18700	1.75636e+07	1.75635e+07	1.68473e+07	1.75636e+07
DG(16:1_18:1)	DG	(16:1_18:1)	592.507	23.4065	A	7.69	675000	1720000	967000	1630000	432000	137000	79000	18700	1.75636e+07	1.75635e+07	1.68473e+07	1.75636e+07
DG(16:1_18:2)	DG	(16:1_18:2)	590.491	20.2045	A	7.69	3250000	38.5	953	3800000	340000	440000	447000	273000	4.41818e+06	4.418e+06	5.5818e+06	4.41814e+06
DG(16:1_18:2)	DG	(16:1_18:2)	590.491	20.4236	A	69.23	6120000	4470000	6550000	7080000	1120000	1490000	1240000	764000	22000000	2.19998e+07	2.94727e+07	2.2e+07
DG(16:1_18:2)	DG	(16:1_18:2)	590.491	20.6374	A	15.38	2360000	2270000	4010000	2590000	720000	112000	109000	15900	59272.7	59094.5	57068.5	59228.2
DG(16:1_18:2)	DG	(16:1_18:2)	590.491	20.6736	A	15.38	8910000	1480000	2070000	2680000	103000	638000	45600	148000	1.24727e+06	1.24709e+06	1.74543e+06	1.24723e+06
DG(16:1_18:2)	DG	(16:1_18:2)	590.491	21.2365	A	76.92	1910000	2970000	1690000	3400000	245000	975000	614000	205000	1.19818e+06	1.198e+06	119523	1.19814e+06
DG(16:1_18:2)	DG	(16:1_18:2)	590.491	21.8839	A	7.69	50200	36500	12700	35400	9810	13400	9350	5820	398182	398004	632523	398137
DG(16:1_20:2)	DG	(16:1_20:2)	618.522	20.4606	C	7.69	1120000	297000	1060000	2330000	13800	31300	15800	20700	13054.5	12876.4	13149.6	13010
DG(16:1_23:4)	DG	(16:1_23:4)	656.538	19.0908	B	7.69	43100	6570	11600	16700	654	2090	3050	0	14927.3	14749.1	22541.3	14882.7
DG(16:2_18:2)	DG	(16:2_18:2)	588.475	18.2954	A	84.62	817000	481000	571000	1050000	253000	663000	638000	238000	7.49091e+06	7.49073e+06	10223614	7.49086e+06
DG(16:2_18:2)	DG	(16:2_18:2)	588.475	19.2205	A	15.38	36100	31200	30000	40800	18100	15200	12400	11600	343636	343458	447250	343592
DG(16:2_18:2)	DG	(16:2_18:2)	588.475	19.2838	A	7.69	36100	31200	30000	40800	18100	15200	12400	11600	343636	343458	447250	343592
DG(17:0_18:1)	DG	(17:0_18:1)	608.538	28.6038	A	7.69	50000	37000	43200	52800	3930	2940	6560	2410	272727	272549	361069	272683
DG(17:0_18:1)	DG	(17:0_18:1)	608.538	29.4345	A	38.46	119000	128000	144000	184000	23600	29800	31800	22000	785455	785276	1.0447e+06	785410
DG(17:0_18:1)	DG	(17:0_18:1)	608.538	29.4992	A	30.77	119000	133000	186000	184000	23600	29800	36200	22000	785455	785276	1.0447e+06	785410
DG(17:0_18:2)	DG	(17:0_18:2)	606.522	24.8008	A	7.69	12200	26700	4160	4820	4610	5240	7960	2880	66727.3	66549.1	98614	66682.7
DG(17:0_18:2)	DG	(17:0_18:2)	606.522	25.2761	A	23.08	65300	50100	87900	52200	8580	13300	8560	3910	352727	352549	319250	352683
DG(17:0_18:2)	DG	(17:0_18:2)	606.522	25.4172	A	15.38	231000	215000	161000	278000	23800	30300	40200	12000	1.46727e+06	1.46709e+06	1.94543e+06	1.46723e+06
DG(17:0_18:2)	DG	(17:0_18:2)	606.522	25.9687	A	15.38	149000	189000	55600	160000	57600	52800	4240	13800	436364	436185	534341	436319
DG(17:0_18:2)	DG	(17:0_18:2)	606.522	26.059	A	30.77	584000	336000	1010000	829000	214000	225000	259000	171000	1300000	1.29982e+06	1.81634e+06	1.29996e+06
DG(17:0_18:2)	DG	(17:0_18:2)	606.522	26.1319	A	84.62	298000	433000	486000	449000	98900	55300	128000	64400	1.68545e+06	1.68528e+06	2.30725e+06	1685410
DG(17:0_20:5)	DG	(17:0_20:5)	628.507	25.4572	C	7.69	187000	197000	90500	279000	9610	17700	53700	30400	240000	239822	251250	239955
DG(17:0_20:5)	DG	(17:0_20:5)	628.507	26.1457	A	38.46	105000	866000	931000	827000	210000	233000	175000	172000	229091	228913	903614	229046
DG(17:1_18:1)	DG	(17:1_18:1)	606.522	25.353	A	23.08	253000	215000	183000	278000	27800	30300	45300	14000	1.46727e+06	1.46709e+06	1.94543e+06	1.46723e+06
DG(17:1_18:2)	DG	(17:1_18:2)	604.507	22.0539	A	38.46	187000	176000	364000	410000	28300	21700	19500	16700	774545	774367	1.00416e+06	774501
DG(17:1_19:0)	DG	(17:1_19:0)	622.554	27.3961	C	15.38	776000	602000	416000	785000	54300	123000	226000	55500	103091	105091	103236	105091
DG(17:1_20:5)	DG	(17:1_20:5)	626.491	22.1504	A	15.38	66800	822000	267000	173000	15800	25800	44800	12000	260000	259822	268386	259955
DG(17:1_20:5)	DG	(17:1_20:5)	626.491	22.5464	A	15.38	99300	150000	4560	193000	22300	35700	39000	10300	143091	142913	445796	143046
DG(17:3_24:6)	DG	(17:3_24:6)	676.507	27.8108	C	7.69	313000	168000	280000	511000	0	0	414	333	81636.4	81458.2	137978	81591.8
DG(18:0_17:1)	DG	(18:0_17:1)	608.538	29.7521	A	7.69	26000	16200	25700	34000	1330	6100	4800	3410	20000	19821.8	26658.7	19955.5
DG(18:0_18:0)	DG	(18:0_18:0)	624.569	35.5017	A	23.08	435000	473000	534000	459000	392000	380000	405000	442000	232727	232549	331978	232683
DG(18:0_18:1)	DG	(18:0_18:1)	622.554	32.2789	A	23.08	24900	31900	122000	286000	25500	24400	43200	35900	867273	867095	1.4327e+06	867228
DG(18:0_18:1)	DG	(18:0_18:1)	622.554	32.3496	A	30.77	1070000	1470000	1740000	1560000	207000	97700	220000	193000	7.69091e+06	7.69073e+06	1.078e+07	7.69086e+06
DG(18:0_18:1)	DG	(18:0_18:1)	622.554	32.4151	A	69.23	1070000	882000	1740000	1560000	223000	244000	220000	193000	7.69091e+06	7.69073e+06	1.04691e+07	7.69086e+06
DG(18:0_18:1)	DG	(18:0_18:1)	622.554	32.5829	A	15.38	770000	318000	1210000	44400	91100	96700	150000	138000	1.89091e+06	1.89073e+06	1.64398e+06	1.89086e+06
DG(18:0_18:1)	DG	(18:0_18:1)	622.554	32.9329	A	7.69	14800	16400	8620	46900	8830	8620	5690	7280	123273	123095	157796	123228
DG(18:0_18:2)	DG	(18:0_18:2)	620.538	23.568	B	7.69	1240000	1790000	1400000	1950000	460000	811000	626000	270000	24781.8	26490.9	24490.9	22450.9
DG(18:0_18:2)	DG	(18:0_18:2)	620.538	28.1269	A	84.62	3650000	6000000	3800000	4850000	1140000	1500000	1320000	466000	2.27273e+07	2.27271e+07	2.25818e+07	2.27272e+07
DG(18:0_18:2)	DG	(18:0_18:2)	620.538	28.1554	A	69.23	6440000	7820000	8290000	8300000	2180000	1680000	2760000	2370000	9.58182e+06	9581640	13363614	9.58177e+06
DG(18:0_18:2)	DG	(18:0_18:2)	620.538	28.3148	A	23.08	1260000	983000	1660000	2610000	944000	840000	721000	700000	1.72909e+06	1.72891e+06	1.92543e+06	1.72905e+06
DG(18:0_18:2)	DG	(18:0_18:2)	620.538	28.6171	A	7.69	230000	437000	221000	352000	57600	75300	539	68700	201818	201640	103069	201774
DG(18:0_18:2)	DG	(18:0_18:2)	620.538	28.7409	A	15.38	317000	3300	276000	18900	76800	104000	17400	59300	921818	921640	1.21034e+06	921774
DG(18:0_18:2)	DG	(18:0_18:2)	620.538	29.9194	A	7.69	2730	11100	11700	7280	351	618	467	958	73090.9	72912.7	121141	73046.4
DG(18:0_20:2)	DG	(18:0_20:2)	648.569	27.3654	C	7.69	1240000	1210000	1710000	162000	24000	28200	41400	5020	105273	105095	165214	105228
DG(18:0_20:3)	DG	(18:0_20:3)	646.554	29.363	A	15.38	113000	180000	160000	110000	112000	116000	113000	101000	236364	236185	406159	236319
DG(18:0_20:3)	DG	(18:0_20:3)	646.554	29.4124	A	23.08	55900	73900	81000	56300	25800	43200	50300	42800	481818	481640	644341	481774
DG(18:0_20:4)	DG	(18:0_20:4)	644.538	27.1473	A	15.38	22	261	2010	18	665000	731000	531000	761000	272727	272549	527250	272683
DG(18:0_20:4)	DG	(18:0_20:4)	644.538	27.2447	A	38.46	701000	607000	1480000	1320000	633000	775000	354000	320000	6.16364e+06	6.16346e+06	7.59089e+06	6.16359e+06
DG(18:1_16:0)	DG	(18:1_16:0)	594.522	23.09	C	7.69	220000	287000	298000	775000	7810	16800	22400	19200	20727.3	20549.1	70704.9	20682.7
DG(18:1_16:0)	DG	(18:1_16:0)	594.522	23.3361	C	7.69	385	178	401	63600	1.99	30.5	1100	2330	0.000209091	14.5452	23.0494	44.5452
DG(18:1_16:2)	DG	(18:1_16:2)	590.491	20.3386	A	30.77	6580000	1530000	1240000	1820000	590000	664000	724000	323000	294545	294367	1.07452e+06	294501
DG(18:1_16:2)	DG	(18:1_16:2)	590.491	20.5174	A	30.77	740000	3070000	4010000	4280000	683000	1010000	1210000	498000	772727	772549	794477	772683
DG(18:1_16:3)	DG	(18:1_16:3)	588.475	18.3706	A	38.46	1710000	1570000	1770000	2210000	677000	1430000	1410000	539000	1.94545e+06	1.94528e+06	2.46543e+06	1945410
DG(18:1_16:3)	DG	(18:1_16:3)	588.475	22.771	C	7.69	3280000	1480000	1710000	4890000	29400	945000	876000	525000	3.21818e+06	3.218e+06	5.23634e+06	3.21814e+06
DG(18:1_16:3)	DG	(18:1_16:3)	588.475	22.8527	C	7.69	4160000	1580000	4590000	4890000	495000	945000	876000	525000	3.21818e+06	3.218e+06	5.23634e+06	3.21814e+06
DG(18:1_18:0)	DG	(18:1_18:0)	622.554	27.2218	C	15.38	1210000	493000	1780000	2250000	119000	341000	332000	159000	23454.5	23276.4	7432.18	23410
DG(18:1_18:0)	DG	(18:1_18:0)	622.554	27.2607	C	23.08	1210000	493000	1780000	2250000	119000	341000	332000	159000	23454.5	23276.4	7432.18	23410
DG(18:1_18:1)	DG	(18:1_18:1)	620.538	22.9309	A	7.69	447	241	42900	436	3880	2230	1220	2230	74363.6	74185.5	98341.3	74319.1
DG(18:1_18:1)	DG	(18:1_18:1)	620.538	27.0275	A	23.08	9310000	979000	3610000	11500000	358000	977000	1370000	725000	5.45455e+06	5.45437e+06	2.22909e+07	5.4545e+06
DG(18:1_18:1)	DG	(18:1_18:1)	620.538	27.1063	A	53.85	9310000	7470000	3610000	11500000	756000	977000	1370000	725000	5.45455e+06	5.45437e+06	2.22909e+07	5.4545e+06
DG(18:1_18:1)	DG	(18:1_18:1)	620.538	27.1674	A	76.92	9310000	7530000	3610000	11500000	756000	977000	1370000	725000	5.45455e+06	5.45437e+06	2.22909e+07	5.4545e+06
DG(18:1_18:1)	DG	(18:1_18:1)	620.538	27.2813	A	30.77	9000000	8560000	4920000	1570000	888000	1670000	2420000	1440000	5.30909e+06	5.30891e+06	5.72725e+06	5.30905e+06
DG(18:1_18:1)	DG	(18:1_18:1)	620.538	27.3584	A	7.69	1050000	1250000	2660000	291000	239000	126000	263000	4530	1.44182e+07	1.4418e+07	1.58727e+07	1.44181e+07
DG(18:1_18:1)	DG	(18:1_18:1)	620.538	27.4141	A	7.69	1050000	1250000	2660000	291000	239000	126000	263000	4530	1.44182e+07	1.4418e+07	1.58727e+07	1.44181e+07
DG(18:1_18:1)	DG	(18:1_18:1)	620.538	28.0782	A	23.08	3650000	6000000	3800000	4850000	1140000	1500000	1320000	466000	2.27273e+07	2.27271e+07	2.37473e+07	2.27272e+07
DG(18:1_18:2)	DG	(18:1_18:2)	618.522	23.9267	A	53.85	20400000	45800000	54500000	56800000	4080000	4520000	6600000	2880000	130000000	1.3e+08	1.47818e+08	1.3e+08
DG(18:1_18:2)	DG	(18:1_18:2)	618.522	23.961	A	84.62	40000000	45800000	54500000	56800000	4080000	4520000	6600000	2880000	130000000	1.3e+08	1.43636e+08	1.3e+08
DG(18:1_18:2)	DG	(18:1_18:2)	618.522	24.0203	A	76.92	40000000	45800000	54500000	56800000	4080000	4520000	6600000	2880000	130000000	1.3e+08	1.73818e+08	1.3e+08
DG(18:1_18:2)	DG	(18:1_18:2)	618.522	24.1058	A	38.46	19500000	45800000	54500000	56800000	4080000	4520000	6600000	2880000	8.70909e+07	8.70907e+07	1.54e+08	8.70909e+07
DG(18:1_18:2)	DG	(18:1_18:2)	618.522	24.6431	A	7.69	760000	321000	452000	256000	52000	63500	118000	39500	3.03636e+06	3.03619e+06	4.26907e+06	3.03632e+06
DG(18:1_18:2)	DG	(18:1_18:2)	618.522	25.353	A	7.69	161000	129000	150000	232000	16100	12400	18100	13400	514545	514367	771432	514501
DG(18:1_18:3)	DG	(18:1_18:3)	616.507	21.3719	A	23.08	24300000	19900000	28100000	36600000	3650000	4990000	6240000	2790000	4.94545e+07	4.94544e+07	4.18727e+07	4.94545e+07
DG(18:1_18:3)	DG	(18:1_18:3)	616.507	21.4535	A	23.08	513000	475000	513000	2850	63700	145000	197000	60600	1.76727e+06	1.76709e+06	2.41452e+06	1.76723e+06
DG(18:1_18:3)	DG	(18:1_18:3)	616.507	21.4946	A	15.38	679000	475000	513000	2780	75600	145000	197000	57800	2.03636e+06	2.03619e+06	2.83998e+06	2.03632e+06
DG(18:1_18:3)	DG	(18:1_18:3)	616.507	21.6177	A	46.15	757000	1010000	1030000	1150000	51400	134000	103000	61100	2600000	2.59982e+06	2.73125e+06	2.59996e+06
DG(18:1_18:3)	DG	(18:1_18:3)	616.507	21.8551	A	7.69	2380000	2380000	1990000	2980000	37100	11800	163000	71800	4.03636e+06	4.03619e+06	9.00543e+06	4.03632e+06
DG(18:1_18:3)	DG	(18:1_18:3)	616.507	27.4447	C	23.08	4860000	9840000	12300000	11100000	4800000	7440000	7130000	2440000	6.29091e+06	6.29073e+06	6.0727e+06	6.29086e+06
DG(18:1_18:3)	DG	(18:1_18:3)	616.507	27.6158	A	23.08	4860000	9840000	12300000	11100000	4800000	7440000	7130000	2440000	6.29091e+06	6.29073e+06	5.2727e+06	6.29086e+06
DG(18:1_18:3)	DG	(18:1_18:3)	616.507	27.6656	C	23.08	4860000	9840000	12300000	11100000	4800000	7440000	7130000	1320000	6.29091e+06	6.29073e+06	6.0727e+06	6.29086e+06
DG(18:1_19:1)	DG	(18:1_19:1)	634.554	29.6434	A	7.69	26300	88900	130000	101000	2430	1010	3890	3000	236364	236185	272523	236319
DG(18:1_19:1)	DG	(18:1_19:1)	634.554	29.7005	A	7.69	26300	88900	130000	101000	2430	1010	3890	3000	236364	236185	272523	236319
DG(18:1_19:1)	DG	(18:1_19:1)	634.554	29.7685	A	15.38	42300	41500	80300	59900	1360	670	2820	2020	120182	120004	230887	120137
DG(18:1_20:1)	DG	(18:1_20:1)	648.569	27.2353	C	15.38	1240000	1210000	1710000	2060000	24200	34800	46500	10100	134545	134367	104523	134501
DG(18:1_20:1)	DG	(18:1_20:1)	648.569	31.7986	A	7.69	124000	16200	191000	138000	5.39	4520	1390	33.6	4.14545e+06	4.14528e+06	4.23289e+06	4145410
DG(18:1_20:1)	DG	(18:1_20:1)	648.569	31.8859	A	46.15	536000	636000	454000	530000	6760	12900	10600	5630	874545	874367	2043614	874501
DG(18:1_20:1)	DG	(18:1_20:1)	648.569	31.9535	A	23.08	536000	636000	705000	376000	9970	14200	28000	6690	874545	874367	1.72907e+06	874501
DG(18:1_20:2)	DG	(18:1_20:2)	646.554	23.7629	C	7.69	303000	403000	598000	1170000	6040	1520	67200	35400	21090.9	20912.7	59977.6	21046.4
DG(18:1_20:2)	DG	(18:1_20:2)	646.554	28.4489	C	7.69	945	963	1190	2730	0.0579	0	0.655	0	11072.7	10894.5	12208.5	11028.2
DG(18:1_20:3)	DG	(18:1_20:3)	644.538	24.8717	A	15.38	120000	134000	202000	236000	17700	13300	15800	12700	765455	765276	971069	765410
DG(18:1_20:3)	DG	(18:1_20:3)	644.538	24.8989	A	7.69	120000	134000	202000	236000	17700	13300	15800	12700	765455	765276	971069	765410
DG(18:1_22:1)	DG	(18:1_22:1)	676.601	35.5344	A	46.15	139000	147000	263000	228000	2250	16	13500	6330	274545	274367	352705	274501
DG(18:2_15:0)	DG	(18:2_15:0)	578.491	21.762	C	7.69	657000	689000	550000	387000	76500	222000	119000	119000	270909	270731	238159	270865
DG(18:2_15:2)	DG	(18:2_15:2)	574.46	16.7393	C	15.38	53000	133000	12600	71200			0	2190	6145.45	5967.27	9941.27	6100.91
DG(18:2_16:0)	DG	(18:2_16:0)	592.507	19.9987	B	15.38	223000	20300	342000	375000	13200	49200	17300	27500	25.4545	152.727	996.909	19.0909
DG(18:2_16:2)	DG	(18:2_16:2)	588.475	18.473	C	7.69	993000	301000	1080000	544000	89200	78500	52400	29000	945455	945276	1.1118e+06	945410
DG(18:2_16:2)	DG	(18:2_16:2)	588.475	19.1517	C	7.69	58500	24200	60100	72500	45100	34900	27000	32300	45636.4	45458.2	86341.3	45591.8
DG(18:2_17:0)	DG	(18:2_17:0)	606.522	24.6896	C	7.69	22100	23500	18200	24900	5130	6120	9180	5440	35272.7	35094.5	55559.5	35228.2
DG(18:2_17:0)	DG	(18:2_17:0)	606.522	26.3013	C	15.38	2680	48500	266000	235000	8780	9130	13500	36400	418182	418004	511250	418137
DG(18:2_17:1)	DG	(18:2_17:1)	604.507	22.2989	A	15.38	90700	151000	133000	125000	14400	17100	18800	11300	941818	941640	1.16834e+06	941774
DG(18:2_17:3)	DG	(18:2_17:3)	600.475	21.862	C	15.38	323000	675000	917000	694000	134000	253000	322000	132000	289091	288913	1.2578e+06	289046
DG(18:2_18:0)	DG	(18:2_18:0)	620.538	23.509	C	7.69	38400	26500	47700	762000	17300	8840	14800	6010	443.636	265.455	6603.09	399.091
DG(18:2_18:0)	DG	(18:2_18:0)	620.538	23.7071	C	15.38	2550000	4820000	4490000	8770000	80000	608000	538000	271000	44727.3	52290.9	45811.6	44667.3
DG(18:2_18:0)	DG	(18:2_18:0)	620.538	27.9845	C	7.69	688000	231000	1280000	1650000	627000	823000	689000	472000	785455	785276	833069	785410
DG(18:2_18:2)	DG	(18:2_18:2)	616.507	21.5639	A	23.08	6220000	2690000	5860000	42600000	513000	438000	1070000	578000	7.61818e+06	7.618e+06	9.34543e+06	7.61814e+06
DG(18:2_18:2)	DG	(18:2_18:2)	616.507	21.8002	A	7.69	209000	89700	1240000	142000	62000	36200	148000	8300	2.25455e+06	2.25437e+06	3.47816e+06	2.2545e+06
DG(18:2_18:2)	DG	(18:2_18:2)	616.507	21.9369	A	7.69	423000	498000	1480000	686000	93400	67900	201000	26300	1.65091e+06	1.65073e+06	1.7767e+06	1.65086e+06
DG(18:2_18:2)	DG	(18:2_18:2)	616.507	22.0228	A	7.69	423000	498000	411000	251000	80500	58700	125000	24100	225455	225276	316523	225410
DG(18:2_18:2)	DG	(18:2_18:2)	616.507	23.2695	A	7.69	211000	228000	294000	162000	149000	165000	124000	154000	929091	928913	2.01834e+06	929046
DG(18:2_18:2)	DG	(18:2_18:2)	616.507	27.5115	A	53.85	4860000	9840000	12300000	11100000	4800000	7440000	7130000	2440000	6.29091e+06	6.29073e+06	6.0727e+06	6.29086e+06
DG(18:2_18:2)	DG	(18:2_18:2)	616.507	27.5389	A	38.46	4860000	9840000	12300000	11100000	4800000	7440000	7130000	2440000	6.29091e+06	6.29073e+06	6.0727e+06	6.29086e+06
DG(18:2_18:3)	DG	(18:2_18:3)	614.491	19.0402	A	15.38	4850000	5400000	5870000	6770000	603000	865000	1030000	501000	3.65455e+06	3.65437e+06	4.85452e+06	3.6545e+06
DG(18:2_18:3)	DG	(18:2_18:3)	614.491	19.0789	A	92.31	2690000	3150000	3420000	4280000	253000	371000	435000	196000	1.46545e+07	1.46544e+07	2.07273e+07	1.46545e+07
DG(18:2_18:3)	DG	(18:2_18:3)	614.491	19.1078	A	61.54	2690000	3150000	3420000	4280000	253000	371000	435000	196000	1.46545e+07	1.46544e+07	2.07273e+07	1.46545e+07
DG(18:2_18:3)	DG	(18:2_18:3)	614.491	19.2263	A	15.38	2490000	1970000	141000	3320000	328000	541000	501000	324000	1.50545e+06	1.50528e+06	1.99998e+06	1505410
DG(18:2_18:3)	DG	(18:2_18:3)	614.491	19.5277	A	23.08	158000	133000	21600	55600	5210	6100	9600	7660	318182	318004	461923	318137
DG(18:2_19:3)	DG	(18:2_19:3)	628.507	25.3563	C	7.69	567000	338000	676000	679000	51100	57500	95700	55900	809091	808913	1.29634e+06	809046
DG(18:2_20:0)	DG	(18:2_20:0)	648.569	28.2892	C	7.69	672000	1130000	920000	1790000	9770	26200	10900	17400	12090.9	11912.7	8658.73	12046.4
DG(18:2_20:1)	DG	(18:2_20:1)	646.554	24.3477	C	7.69	486000	333000	495000	457000	10400	4000	32600	19500	166000	165822	182159	165955
DG(18:2_20:2)	DG	(18:2_20:2)	644.538	21.0085	C	15.38	848000	1790000	1950000	3470	3030	8900	11600	8.43	131273	131095	238705	131228
DG(18:2_20:2)	DG	(18:2_20:2)	644.538	21.1203	C	15.38	2730000	4710000	3840000	6120000	22800	13000	219	5520	132545	132367	135978	132501
DG(18:2_20:2)	DG	(18:2_20:2)	644.538	23.9946	C	7.69	3160	0.00387	3400	0.0804	740	0.0259	9.37e-05	3.96e-05	44000	43821.8	58486.7	43955.5
DG(18:2_20:2)	DG	(18:2_20:2)	644.538	24.508	A	15.38	358000	361000	438000	378000	40800	34600	46600	30800	972727	972549	1.01852e+06	972683
DG(18:2_20:2)	DG	(18:2_20:2)	644.538	24.5711	A	38.46	358000	361000	438000	378000	40800	24500	38400	30800	660000	659822	705796	659955
DG(18:2_21:4)	DG	(18:2_21:4)	654.522	26.2173	C	7.69	240000	264000	347000	309000	12700	12300	20600	9300	243636	243458	430159	243592
DG(18:2_21:4)	DG	(18:2_21:4)	654.522	26.3128	C	15.38	104000	16900	347000	192000	11800	11500	21200	4010	180727	180549	306887	180683
DG(18:2_22:2)	DG	(18:2_22:2)	672.569	29.1975	A	7.69	24700	27200	37900	35200	1060	1.87e-06	300	0.727	126000	125822	169959	125955
DG(18:2_22:6)	DG	(18:2_22:6)	664.507	19.4334	A	23.08	764000	728000	269000	334000	28000	61000	50800	61000	44727.3	44549.1	114159	44682.7
DG(18:2_22:6)	DG	(18:2_22:6)	664.507	19.5634	A	15.38	121000	513000	267000	195000	26100	16900	13000	29900	807273	807095	1.19034e+06	807228
DG(18:2_22:6)	DG	(18:2_22:6)	664.507	19.8632	C	7.69	84000	148000	11900	49400	8360	18200	10400	4260	42909.1	42730.9	48886.7	42864.5
DG(18:2_24:4)	DG	(18:2_24:4)	696.569	33.2414	C	7.69	129000	242000	353000	166000	8010	10800	20300	12900	280000	279822	278705	279955
DG(18:2_24:6)	DG	(18:2_24:6)	692.538	21.5777	A	23.08	22800	20800	33600	31900		0			86000	85821.8	86523.1	85955.5
DG(18:2_28:8)	DG	(18:2_28:8)	744.569	24.573	C	7.69	6340	12700	13100	8860	19.3	1930	2040	2200	58909.1	58730.9	71432.2	58864.5
DG(18:3_14:0)	DG	(18:3_14:0)	562.46	18.1976	C	7.69	377000	374000	486000	607000	73300	64000	38700	25300	73454.5	73276.4	55476.9	73410
DG(18:3_18:0)	DG	(18:3_18:0)	618.522	25.2367	C	7.69	545000	513000	614000	737000	166000	78400	206000	46900	2200000	2.19982e+06	2.39998e+06	2.19996e+06
DG(18:3_18:1)	DG	(18:3_18:1)	616.507	21.7369	C	7.69	29800	516000	476000	815000	15700	22000	4310	5720	101818	101640	141614	101774
DG(18:3_22:6)	DG	(18:3_22:6)	662.491	17.6153	A	7.69	28900	25500	36100	20300					72000	71821.8	100869	71955.5
DG(18:3_22:6)	DG	(18:3_22:6)	662.491	17.6672	A	7.69	28900	25500	36100	20300					72000	71821.8	100869	71955.5
DG(19:0_18:1)	DG	(19:0_18:1)	636.569	34.7983	A	7.69	28400	54500	89800	42600	3330	1930	3230	1530	86363.6	86185.5	129250	86319.1
DG(19:0_18:2)	DG	(19:0_18:2)	634.554	30.8495	A	23.08	81200	129000	198000	154000	6340	2460	8090	5090	198182	198004	290523	198137
DG(19:0_18:2)	DG	(19:0_18:2)	634.554	30.9521	A	7.69	91600	129000	168000	154000	5190	2460	8090	5090	180364	180185	272705	180319
DG(19:1_18:2)	DG	(19:1_18:2)	632.538	25.9829	A	7.69	34000	2230	48000	64900	450	261	2310	328	129091	128913	134523	129046
DG(19:1_18:2)	DG	(19:1_18:2)	632.538	26.0846	A	15.38	55600	75400	55100	52400	4050	3110	9210	2140	354545	354367	447978	354501
DG(19:1_18:2)	DG	(19:1_18:2)	632.538	26.1893	A	15.38	139000	150000	225000	197000	4440	3650	12900	2740	383636	383458	564341	383592
DG(19:1_18:2)	DG	(19:1_18:2)	632.538	26.2793	A	15.38	74200	79500	114000	90100	2670	3390	8110	2420	350909	350731	421796	350865
DG(19:1_18:2)	DG	(19:1_18:2)	632.538	26.3579	A	15.38	74200	33300	55100	90100	2300	913	8090	2080	216364	216185	283250	216319
DG(20:0_18:1)	DG	(20:0_18:1)	650.585	32.1778	B	15.38	239000	338000	440000	247000	8570	9680	14400	13900	42909.1	42649.1	42636.4	42654.5
DG(20:0_18:1)	DG	(20:0_18:1)	650.585	35.4604	A	7.69	130000	20300	256000	91900	7880	7750	7230	11500	72545.5	72367.3	171069	72500.9
DG(20:0_18:1)	DG	(20:0_18:1)	650.585	35.6873	A	53.85	200000	236000	306000	189000	18300	13200	16300	17000	327273	327095	478705	327228
DG(20:0_18:2)	DG	(20:0_18:2)	648.569	32.0129	A	7.69	536000	636000	705000	240000	15100	14200	30100	6690	874545	874367	1.72907e+06	874501
DG(20:0_18:2)	DG	(20:0_18:2)	648.569	32.0806	A	7.69	379000	423000	250000	240000	14600	12400	28000	6690	821818	821640	1.54907e+06	821774
DG(20:0_18:2)	DG	(20:0_18:2)	648.569	32.7717	A	7.69	38600	50800	57700	70000	0.92	722	1180	828	175091	174913	211250	175046
DG(20:0_18:2)	DG	(20:0_18:2)	648.569	33.5666	A	15.38	186000	211000	291000	314000	2280	6060	7530	2440	772727	772549	1.0247e+06	772683
DG(20:0_18:2)	DG	(20:0_18:2)	648.569	33.6487	A	38.46	186000	15600	291000	341000	2280	6060	7530	2450	772727	772549	1.0247e+06	772683
DG(20:0_18:2)	DG	(20:0_18:2)	648.569	33.7947	A	15.38	92500	187000	130	151000	2280	4700	11100	2450	545455	545276	717105	545410
DG(20:1_18:2)	DG	(20:1_18:2)	646.554	27.9943	A	30.77	1010000	1320000	2710000	2720000	104000	104000	214000	107000	567273	567095	1.25452e+06	567228
DG(20:1_18:2)	DG	(20:1_18:2)	646.554	28.0458	A	30.77	2400000	2700000	3070000	3420000	126000	133000	250000	127000	1.09091e+06	1.09073e+06	1023614	1.09086e+06
DG(20:1_18:2)	DG	(20:1_18:2)	646.554	28.1285	A	69.23	981000	2150000	1480000	2610000	70000	60100	129000	68200	7.74545e+06	7.74528e+06	1.01891e+07	7745410
DG(20:1_18:2)	DG	(20:1_18:2)	646.554	28.229	A	30.77	93700	2150000	1480000	2480000	70000	23400	129000	68200	1.71818e+06	1.718e+06	4.1618e+06	1.71814e+06
DG(20:1_18:2)	DG	(20:1_18:2)	646.554	28.7742	A	15.38	72500	172000	72100	118000	9240	13300	23300	6080	192727	192549	266159	192683
DG(20:4_13:1)	DG	(20:4_13:1)	572.444	18.5258	C	7.69	82900	120000	90300	144000	8210	14600	22800	8520	64727.3	64549.1	64886.7	64682.7
DG(20:5_12:0)	DG	(20:5_12:0)	558.428	17.3933	C	7.69	299000	17400	359000	210000	397	71900	85200	37100	60181.8	60003.6	7614	60137.3
DG(20:5_15:0)	DG	(20:5_15:0)	600.475	21.926	C	23.08	787000	735000	1010000	694000	151000	253000	322000	132000	809091	808913	1.35089e+06	809046
DG(20:5_15:0)	DG	(20:5_15:0)	600.475	22.0125	C	7.69	463000	471000	95700	318000	66000	253000	197000	76100	249091	248913	443614	249046
DG(20:5_16:0)	DG	(20:5_16:0)	614.491	23.8562	C	7.69	7100000	7120000	16100000	5630000	4640000	12300000	8100000	1760000	1.08545e+07	1.08544e+07	1.45273e+07	1.08545e+07
DG(20:5_16:0)	DG	(20:5_16:0)	614.491	23.9563	C	46.15	28500000	30700000	34500000	35300000	11300000	20000000	19700000	10300000	1.45091e+07	1.45089e+07	1.83273e+07	1.4509e+07
DG(20:5_16:0)	DG	(20:5_16:0)	614.491	24.5644	C	15.38	1790000	791000	2130000	1340000	259000	234000	343000	99100	2.43636e+06	2.43619e+06	4.21634e+06	2.43632e+06
DG(20:5_16:2)	DG	(20:5_16:2)	610.46	18.3404	C	7.69	1790000	1530000	1770000	294000	677000	1420000	1430000	544000	1.94545e+06	1.94528e+06	2.40543e+06	1945410
DG(20:5_16:3)	DG	(20:5_16:3)	608.444	16.7318	C	7.69	113000	82400	128000	197000	29700	67800	55200	26000	44000	43821.8	148705	43955.5
DG(20:5_17:1)	DG	(20:5_17:1)	626.491	22.2285	C	15.38	76200	107000	252000	340000	3350	14100	3460	14500	420000	419822	1601614	419955
DG(20:5_17:1)	DG	(20:5_17:1)	626.491	22.2917	C	7.69	563000	509000	613000	846000	58100	39400	155000	25300	1.36727e+06	1.36709e+06	1.54543e+06	1.36723e+06
DG(20:5_18:3)	DG	(20:5_18:3)	636.475	19.1344	C	7.69	4250000	5370000	5800000	7060000	612000	928000	1030000	519000	3.65455e+06	3.65437e+06	5.05452e+06	3.6545e+06
DG(20:5_20:0)	DG	(20:5_20:0)	670.554	33.7019	C	7.69	343000	443000	414000	587000	14100	21500	14700	16300	310909	310731	489432	310865
DG(20:5_20:0)	DG	(20:5_20:0)	670.554	33.7622	C	7.69	343000	443000	288000	587000	14700	21500	22900	16800	140364	140185	7614	140319
DG(20:5_22:6)	DG	(20:5_22:6)	686.491	19.3993	C	7.69	976000	1210000	1590000	552000	24900	94500	19800	77700	94545.5	94367.3	14523.1	94500.9
DG(22:0_18:2)	DG	(22:0_18:2)	676.601	36.0432	A	30.77	99200	161000	275000	249000	915	28.3	23800	1280	183636	183458	243432	183592
DG(22:1_18:2)	DG	(22:1_18:2)	674.585	32.9957	A	15.38	27800	37200	43800	48200	0.433	7.45	399	947	116182	116004	111414	116137
DG(22:1_18:2)	DG	(22:1_18:2)	674.585	33.0807	A	23.08	8860	3650	301000	8990	6.3	1230	2680	1830	9436.36	9258.18	35595.8	9391.82
DG(22:1_18:2)	DG	(22:1_18:2)	674.585	33.1992	A	23.08	73700	146000	179000	214000	1220	2520	7840	3850	467273	467095	634887	467228
DG(22:1_18:2)	DG	(22:1_18:2)	674.585	33.2528	A	15.38	123000	146000	179000	214000	1230	2520	10600	3850	467273	467095	634887	467228
DG(22:1_18:2)	DG	(22:1_18:2)	674.585	33.3851	A	7.69	36300	12700	25700	2800	6.99	844	3840	1120	57454.5	57276.4	115378	57410
DG(22:1_18:2)	DG	(22:1_18:2)	674.585	33.464	A	15.38	13100	27900	32200	10300	1.14	1.28	937	353	87636.4	87458.2	92777.6	87591.8
DG(24:1_18:2)	DG	(24:1_18:2)	702.616	35.8826	A	38.46	155000	170000	322000	234000	9340	9720	30600	8130	247273	247095	366523	247228
DG(30:0_18:0)	DG	(30:0_18:0)	792.757	44.0466	C	7.69	1790000	1280000	1730000	826000	57400	89400	131000	37800	1.85455e+06	1.85437e+06	2.48543e+06	1.8545e+06
DG(O-16:0_22:5)	DG	(O-16:0_22:5)	628.543	27.3675	B	7.69	3150	2380	2510	3080	739	0	452	1250	125818	125640	166523	125774
DG(O-16:0_22:6)	DG	(O-16:0_22:6)	626.527	25.7488	B	23.08	15900	23700	18900	19600	10400	30900	17000	7000	114364	114185	333432	114319
DG(O-16:0_22:6)	DG	(O-16:0_22:6)	626.527	26.0818	B	7.69	15900	23700	18900	19600	10400	30900	17000	7000	114364	114185	333432	114319
DG(O-16:1_20:1)	DG	(O-16:1_20:1)	606.559	28.1683	C	7.69	8580	22100		10200	11.4	966	2090	361	258182	258004	344159	258137
DG(O-16:2_18:1)	DG	(O-16:2_18:1)	576.512	21.4976	C	7.69	0.402	6.06	0	0.716	723	1500	682	41.7	89818.2	89640	121978	89773.6
DG(O-18:1_18:2)	DG	(O-18:1_18:2)	604.543	28.1953	C	7.69	589	552	1350	2230	360	415			67090.9	66912.7	88523.1	67046.4
DG(O-18:1_22:6)	DG	(O-18:1_22:6)	652.543	25.9122	C	7.69	272		285	348	337				39454.5	39276.4	72523.1	39410
DG(O-18:4_12:0)	DG	(O-18:4_12:0)	518.433	38.2144	C	7.69	288000	173000	173000	233000	54700	69600	113000	36800	185455	185276	241614	185410
DG(O-18:4_14:0)	DG	(O-18:4_14:0)	546.465	19.9905	C	7.69	145000	140000	173000	225000	28400	53800	44300	17800	312727	312549	526887	312683
DG(O-18:4_14:0)	DG	(O-18:4_14:0)	546.465	39.2178	C	7.69	1060000	1160000	992000	1850000	389000	525000	640000	243000	636364	636185	889069	636319
DG(O-18:4_14:0)	DG	(O-18:4_14:0)	546.465	39.2696	C	7.69	1060000	1160000	993000	1850000	389000	525000	640000	208000	636364	636185	676341	636319
DG(O-18:4_15:0)	DG	(O-18:4_15:0)	560.481	39.8971	C	23.08	465000	446000	473000	475000	42000	49100	121000	25600	147818	147640	172705	147774
DG(O-18:4_16:0)	DG	(O-18:4_16:0)	574.496	23.7481	C	15.38	1260000	816000	2690000	3020000	10300	519000	272000	228000	1.11273e+06	1.11255e+06	2.1527e+06	1.11268e+06
DG(O-18:4_16:0)	DG	(O-18:4_16:0)	574.496	23.901	C	7.69	1500000	1510000	2690000	111000	237000	594000	599000	228000	7.12727e+06	7.12709e+06	9.83634e+06	7.12723e+06
DG(O-18:4_16:0)	DG	(O-18:4_16:0)	574.496	23.9738	C	15.38	812000	227000	93800	111000	272000	594000	347000	192000	7.12727e+06	7.12709e+06	6.31998e+06	7.12723e+06
DG(O-18:4_16:0)	DG	(O-18:4_16:0)	574.496	24.0496	C	7.69	102000	161000	15000	111000	45900	61700	87400	12400	980000	979822	1.84632e+06	979955
DG(O-18:4_16:0)	DG	(O-18:4_16:0)	574.496	39.5393	C	7.69	5790000	4510000	2800000	5260000	1310000	1250000	2210000	1180000	1.14182e+06	1141640	1.47089e+06	1.14177e+06
DG(O-18:4_16:0)	DG	(O-18:4_16:0)	574.496	40.6047	C	23.08	10700000	6490000	6510000	9740000	2820000	3550000	4370000	1490000	1.58909e+06	1.58891e+06	607250	1.58905e+06
DG(O-18:4_16:0)	DG	(O-18:4_16:0)	574.496	40.6417	C	30.77	5230000	4870000	5810000	4120000	1760000	2070000	1360000	1280000	1.18364e+06	1.18346e+06	1.4218e+06	1.18359e+06
DG(O-18:4_16:0)	DG	(O-18:4_16:0)	574.496	40.9003	C	15.38	1870000	1210000	641000	2590000	71000	564000	1390000	20400	763636	763458	932705	763592
DG(O-18:4_16:0)	DG	(O-18:4_16:0)	574.496	40.9925	C	7.69	590000	768000	375000	457000	71000	41400	207000	20400	269091	268913	260705	269046
DG(O-18:4_16:0)	DG	(O-18:4_16:0)	574.496	42.0043	C	15.38	465000	714000	1300000	728000	79100	116000	243000	26500	627273	627095	993978	627228
DG(O-18:4_16:0)	DG	(O-18:4_16:0)	574.496	42.0551	C	15.38	687000	714000	824000	846000	88800	116000	256000	52400	841818	841640	1237614	841774
DG(O-18:4_16:0)	DG	(O-18:4_16:0)	574.496	42.7488	C	7.69	80000	48500	112000	271000	12500	16100	27200	5150	115273	115095	150159	115228
DG(O-18:4_16:0)	DG	(O-18:4_16:0)	574.496	43.5125	C	7.69	41600	55400	35700	42700	2130	8380000	7610	3810000	50363.6	50185.5	61977.6	50319.1
DG(O-18:4_18:0)	DG	(O-18:4_18:0)	602.527	28.0822	C	7.69	179000	311000	277000	309000	25600	32800	48300	43100	814545	814367	1.19052e+06	814501
DG(O-18:4_18:1)	DG	(O-18:4_18:1)	600.512	40.4714	C	7.69	5960000	2690000	913000	2580000	591000	705000	927000	257000	6.89091e+06	6.89073e+06	6.99452e+06	6.89086e+06
DG(O-18:4_18:1)	DG	(O-18:4_18:1)	600.512	40.5598	C	30.77	8980000	7360000	8760000	7400000	1880000	1520000	1600000	1010000	492727	492549	667295	492683
DG(O-18:4_18:1)	DG	(O-18:4_18:1)	600.512	41.9101	C	7.69	2830000	2780000	2140000	2670000	154000	166000	335000	108000	645455	645276	654523	645410
DG(O-18:4_18:2)	DG	(O-18:4_18:2)	598.496	21.0733	C	7.69	356000	470000	432000	573000	36300	13200	57600	16100	1160000	1.15982e+06	1.55089e+06	1.15996e+06
DG(O-18:4_18:2)	DG	(O-18:4_18:2)	598.496	21.1596	C	15.38	356000	470000	432000	573000	36400	43100	57600	17500	1160000	1.15982e+06	1.55089e+06	1.15996e+06
DG(O-18:4_18:2)	DG	(O-18:4_18:2)	598.496	27.1354	C	7.69	55400	34200	32400	41600	1410	15700	12900	668	84909.1	84730.9	101069	84864.5
DG(O-18:4_18:2)	DG	(O-18:4_18:2)	598.496	27.2377	C	7.69	38300	52100	20300	24800	2380	8390	10200	2000	58181.8	58003.6	47795.8	58137.3
DG(O-18:4_18:2)	DG	(O-18:4_18:2)	598.496	36.8012	C	30.77	81200	100000	86600	118000	361000	480000	408000	394000	354545	354367	601069	354501
DG(O-18:4_18:2)	DG	(O-18:4_18:2)	598.496	38.276	C	7.69	1040000	1050000	1240000	1730000	175000	112000	273000	38700	625455	625276	825432	625410
DG(O-18:4_18:2)	DG	(O-18:4_18:2)	598.496	38.3524	C	15.38	1920000	2320000	1690000	3900000	51700	336000	130000	105000	625455	625276	990887	625410
DG(O-18:4_18:2)	DG	(O-18:4_18:2)	598.496	38.5419	C	61.54	4320000	5100000	4690000	5230000	591000	520000	1290000	372000	1.19455e+06	1.19437e+06	1.07452e+06	1.1945e+06
DG(O-18:4_18:2)	DG	(O-18:4_18:2)	598.496	38.9521	C	7.69	730000	456000	564000	963000	43000	50500	120000	15600	298182	298004	455978	298137
DG(O-18:4_18:2)	DG	(O-18:4_18:2)	598.496	39.4365	C	23.08	4640000	6000000	2770000	3290000	1080000	1280000	1180000	693000	869091	868913	419978	869046
DG(O-18:4_18:2)	DG	(O-18:4_18:2)	598.496	39.4911	C	46.15	4640000	6000000	4760000	5070000	1080000	1280000	1970000	693000	938182	938004	1.03998e+06	938137
DG(O-18:4_18:2)	DG	(O-18:4_18:2)	598.496	39.5667	C	30.77	4640000	6000000	4400000	3570000	1080000	1280000	782000	693000	938182	938004	1.1927e+06	938137
DG(O-18:4_18:2)	DG	(O-18:4_18:2)	598.496	39.7294	C	7.69	3380000	2440000	1430000	3510000	56600	32800	160000	41300	883636	883458	729069	883592
DG(O-18:4_18:2)	DG	(O-18:4_18:2)	598.496	39.7832	C	7.69	3380000	2440000	1430000	3510000	56600	32800	160000	41300	883636	883458	729069	883592
DG(O-18:4_18:2)	DG	(O-18:4_18:2)	598.496	40.0542	C	7.69	791000	739000	767000	576000	27600	51200	92100	24400	405455	405276	542705	405410
DG(O-18:4_18:2)	DG	(O-18:4_18:2)	598.496	40.7788	C	30.77	1050000	1500000	1550000	992000	103000	145000	269000	77400	485455	485276	398159	485410
DG(O-18:4_18:2)	DG	(O-18:4_18:2)	598.496	40.8649	C	23.08	1300000	1140000	1550000	1380000	103000	145000	269000	77400	485455	485276	589069	485410
DG(O-18:4_18:2)	DG	(O-18:4_18:2)	598.496	40.9378	C	7.69	613000	828000	677000	1030000	77200	114000	152000	55900	485455	485276	576341	485410
DG(O-21:4_20:6)	DG	(O-21:4_20:6)	660.512	31.8913	C	7.69	36300	63000	37800	55500	8030	6400	4980	1270	2836.36	2658.18	13886.7	2791.82
DG(O-21:4_20:6)	DG	(O-21:4_20:6)	660.512	32.1122	C	7.69	376000	443000	531000	476000	83100	95600	95700	82800	265455	265276	331432	265410
DG(O-21:4_20:6)	DG	(O-21:4_20:6)	660.512	32.3586	C	7.69	97100	197000	10400	16800	6990	1780	30100	12700	74181.8	74003.6	111069	74137.3
DG(O-30:1_18:0)	DG	(O-30:1_18:0)	776.762	45.896	C	7.69	124000	90900	144000	136000	11000	22700	37400	1810	176909	176731	223614	176865
DG(O-30:1_18:0)	DG	(O-30:1_18:0)	776.762	46.0589	C	7.69	34700	42500	37000	7090	973	9910	15400	20.8	45636.4	45458.2	73017.6	45591.8
DG(O-30:1_20:1)	DG	(O-30:1_20:1)	802.778	45.9354	B	15.38	302000	234000	366000	64300	22100	41100	54700	5360	441818	441640	595796	441774
DG(P-18:4_16:0)	DG	(P-18:4_16:0)	572.481	38.6849	C	23.08	675000	285000	476000	571000	56800	61100	93500	32200	100909	100731	202523	100865
DG(P-18:4_16:0)	DG	(P-18:4_16:0)	572.481	39.5995	C	46.15	802000	538000	604000	825000	61600	71300	169000	32800	138182	138004	174523	138137
DG(P-18:4_16:0)	DG	(P-18:4_16:0)	572.481	39.7142	C	7.69	802000	368000	522000	535000	72500	59700	137000	17500	98000	97821.8	141978	97955.5
DG(P-18:4_16:1)	DG	(P-18:4_16:1)	570.465	37.5742	C	23.08	411000	393000	457000	469000	49400	86000	124000	37600	170364	170185	109796	170319
DG(P-18:4_16:1)	DG	(P-18:4_16:1)	570.465	38.4451	C	7.69	888000	108000	93200	49000	45900	94900	137000	34800	54727.3	54549.1	51795.8	54682.7
DG(P-18:4_18:1)	DG	(P-18:4_18:1)	598.496	38.576	C	7.69	4570000	6050000	4750000	5130000	620000	498000	1300000	374000	1.24727e+06	1.24709e+06	1.67452e+06	1.24723e+06
DG(P-18:4_18:1)	DG	(P-18:4_18:1)	598.496	39.6761	C	7.69	3690000	3370000	2060000	2670000	699000	5620	1430000	27700	923636	923458	1.31816e+06	923592
DG(P-18:4_18:2)	DG	(P-18:4_18:2)	596.481	36.7632	C	7.69	41100	32100	33700	44400	3950	4330	9990	1.52	32181.8	32003.6	55268.5	32137.3
DG(P-18:4_18:2)	DG	(P-18:4_18:2)	596.481	36.9867	C	7.69	237000	202000	106000	238000	4550	4640	8440	986	154000	153822	169069	153955
DG(P-18:4_18:2)	DG	(P-18:4_18:2)	596.481	37.7348	C	15.38	1370000	1290000	1440000	1410000	51900	81900	131000	35300	600000	599822	719978	599955
DG(P-18:4_18:2)	DG	(P-18:4_18:2)	596.481	37.8894	C	15.38	582000	529000	797000	69700	62000	20700	67800	6610	102364	102185	381250	102319
DG(P-18:4_18:2)	DG	(P-18:4_18:2)	596.481	38.6685	C	38.46	1520000	1440000	1490000	1390000	126000	200000	314000	80100	378182	378004	463614	378137
DG(P-18:4_18:2)	DG	(P-18:4_18:2)	596.481	38.7351	C	15.38	1520000	775000	1490000	726000	69500	200000	95200	80100	95090.9	94912.7	80159.5	95046.4
DG(P-18:4_18:3)	DG	(P-18:4_18:3)	594.465	21.8902	C	15.38	147000	89100	135000	189000	26400	39100	55800	10700	64181.8	64003.6	35977.6	64137.3
DG(P-26:1_18:2)	DG	(P-26:1_18:2)	714.653	34.8479	C	7.69	0	0	0	0	1.35	0			238182	238004	315250	238137
DG(P-26:6_20:3)	DG	(P-26:6_20:3)	730.59	27.8715	C	7.69	47300	50000	32800	41600	0	0	1.33e-06	0	629.091	450.909	73697.6	584.545
DG(P-28:6_18:3)	DG	(P-28:6_18:3)	730.59	27.0936	C	7.69	1340000	1510000	1100000	1020000	8620	1500	29000	2540	290909	290731	350887	290865
DG(P-28:7_18:3)	DG	(P-28:7_18:3)	728.574	24.4413	C	7.69	223000	322000	223000	336000					145273	145095	172341	145228
DG(P-29:6_18:2)	DG	(P-29:6_18:2)	746.621	32.7288	C	23.08	222000	309000	186000	277000			0		350909	350731	478341	350865
Hex1Cer(d18:1_16:0)	Hex1Cer	(d18:1_16:0)	699.565	17.1889	B	15.38	14800	25200	25400	24200	16300	15000	11000	28100	108182	108004	163596	108137
Hex1Cer(d18:1_18:0)	Hex1Cer	(d18:1_18:0)	727.596	20.1473	B	15.38	50600	68200	60800	78900	31000	56300	45400	31900	210909	210731	304341	210865
Hex1Cer(d18:1_20:0)	Hex1Cer	(d18:1_20:0)	755.628	23.5659	B	7.69	13.8	33400	4.22	31900	3320	41.4	1030	11200	33818.2	33640	39668.5	33773.6
Hex1Cer(d18:1_20:0)	Hex1Cer	(d18:1_20:0)	755.628	23.759	B	7.69	61800	98400	26200	93800	23900	66200	45900	34700	218182	218004	324523	218137
Hex1Cer(d18:1_20:0)	Hex1Cer	(d18:1_20:0)	755.628	23.8326	B	7.69	21100	61300	26200	35900	12300	15700	29200	23900	79272.7	79094.5	94159.5	79228.2
Hex1Cer(d18:1_22:0)	Hex1Cer	(d18:1_22:0)	783.659	28.3422	B	15.38	92200	127000	82000	114000	64100	111000	83400	59600	576364	576185	896159	576319
Hex1Cer(d18:1_22:0)	Hex1Cer	(d18:1_22:0)	783.659	28.3977	B	15.38	91000	119000	98200	112000	64100	69000	83400	59600	612727	612549	932523	612683
Hex1Cer(d18:1_22:0)	Hex1Cer	(d18:1_22:0)	783.659	28.4742	B	7.69	91000	119000	98200	112000	64100	69000	83400	36800	612727	612549	932523	612683
Hex1Cer(d18:1_22:1)	Hex1Cer	(d18:1_22:1)	781.643	26.7306	B	7.69	4300	10400	167	4440	1210	2520	2840	4040	24363.6	24185.5	37323.1	24319.1
Hex1Cer(d18:1_22:1)	Hex1Cer	(d18:1_22:1)	781.643	26.8661	B	15.38	18600	38400	38200	32400	13700	14400	22800	14300	82727.3	82549.1	145469	82682.7
Hex1Cer(d18:1_22:1)	Hex1Cer	(d18:1_22:1)	781.643	27.0651	B	7.69	22200	11500	4050	8830	9890	3560	14400	5130	32727.3	32549.1	39614	32682.7
Hex1Cer(d18:1_23:0)	Hex1Cer	(d18:1_23:0)	797.674	30.7726	B	7.69	795	19.7	2310	1030	20.1	1890	1.29	399	24181.8	24003.6	21598	24137.3
Hex1Cer(d18:1_23:0)	Hex1Cer	(d18:1_23:0)	797.674	30.9721	B	15.38	21000	58000	30300	51600	17800	32800	26700	23800	83818.2	83640	93977.6	83773.6
Hex1Cer(d18:1_23:0)	Hex1Cer	(d18:1_23:0)	797.674	31.3036	B	7.69	11700	8000	12100	11900	4500	6580	3650	9080	53636.4	53458.2	58723.1	53591.8
Hex1Cer(d18:1_24:0)	Hex1Cer	(d18:1_24:0)	811.69	33.7348	B	15.38	67900	117000	57300	614	5190	29900	5980	50900	312727	312549	1419614	312683
Hex1Cer(d18:1_24:0)	Hex1Cer	(d18:1_24:0)	811.69	33.8364	B	53.85	67900	201000	143000	400000	194000	350000	263000	127000	789091	788913	1.38834e+06	789046
Hex1Cer(d18:1_24:0)	Hex1Cer	(d18:1_24:0)	811.69	33.8753	B	38.46	288000	357000	160000	426000	194000	350000	263000	184000	1.17455e+06	1.17437e+06	1.92543e+06	1.1745e+06
Hex1Cer(d18:1_24:0)	Hex1Cer	(d18:1_24:0)	811.69	33.9866	B	7.69	21800	23700	17300	25000	22500	89400	83600	31400	340000	339822	663614	339955
Hex1Cer(d18:1_24:1)	Hex1Cer	(d18:1_24:1)	809.674	27.8008	B	7.69	4100	329	1.7	7.48e-06	900	1340	1430	710	131818	131640	153450	131774
Hex1Cer(d18:1_24:1)	Hex1Cer	(d18:1_24:1)	809.674	27.9074	B	30.77	13600	60800	4020	0.262	21200	64800	10700	9470	156364	156185	257978	156319
Hex1Cer(d18:1_24:1)	Hex1Cer	(d18:1_24:1)	809.674	27.9494	B	30.77	60200	74100	4070	3.46	36400	64800	65700	9650	156364	156185	257978	156319
Hex1Cer(d18:1_24:1)	Hex1Cer	(d18:1_24:1)	809.674	32.4336	B	15.38	34300	29700	4950	36300	34300	71100	50600	37900	418182	418004	640159	418137
Hex1Cer(d18:2_24:0)	Hex1Cer	(d18:2_24:0)	809.674	29.7526	B	7.69	6250	10700	0.991	2210	4880	14300	4500	6130	62181.8	62003.6	56250.4	62137.3
Hex1Cer(d18:2_24:1)	Hex1Cer	(d18:2_24:1)	807.659	24.3101	B	23.08	43300	70400	63400	92400	25400	68800	50300	33000	192727	192549	322705	192683
Hex1Cer(d18:2_24:1)	Hex1Cer	(d18:2_24:1)	807.659	24.5889	B	7.69	10600	1270	15900	18500	3840	19400	8580	15300	98727.3	98549.1	99795.8	98682.7
Hex1Cer(d19:1_23:2)	Hex1Cer	(d19:1_23:2)	807.659	24.1903	B	7.69	7430	41.3	6890	18500	2540	918	2100	5740	73636.4	73458.2	86177.6	73591.8
Hex1Cer(d42:2)	Hex1Cer	(d42:2)	809.674	28.0438	C	7.69	141000	292000	271000	352000	105000	188000	141000	134000	374545	374367	569978	374501
Hex1Cer(d43:1)	Hex1Cer	(d43:1)	825.706	35.1963	C	7.69	51800	946	1180	2750	21600	12800	30700	9260	0	#VALUE!	#VALUE!	#VALUE!
LBPA(18:2_18:2)	LBPA	(18:2_18:2)	770.51	13.9876	A	15.38		2030	339	1230	12300	16900	16200	11500	15200	15021.8	18341.3	15155.5
LBPA(18:2_22:5)	LBPA	(18:2_22:5)	820.525	11.2339	A	7.69	2550	2330	2660	7180	0	283	0	0	27636.4	27458.2	33868.5	27591.8
LBPA(18:2_22:6)	LBPA	(18:2_22:6)	818.51	13.458	A	7.69	3360	11200	11200	6650	38200	40500	58200	41800	16690.9	16512.7	61741.3	16646.4
LBPA(18:3_18:0)	LBPA	(18:3_18:0)	772.525	21.2088	C	7.69	257000	338000	123000	286000	215000	207000	94400	96400	670909	670731	1.18743e+06	670865
LBPA(22:5_18:1)	LBPA	(22:5_18:1)	822.541	12.8321	C	7.69		0.00395	0	1290			0	443	49818.2	49640	56970.4	49773.6
LPC(16:0)	LPC	(16:0)	495.332	6.6325	B	7.69	1730000	1060000	452000	915000	1400000	1440000	418000	538000	1.39818e+06	1.398e+06	1.2727e+06	1.39814e+06
LPC(16:0)	LPC	(16:0)	495.332	6.7495	B	92.31	2110000	2120000	2270000	2310000	1570000	1870000	1560000	1680000	1.74182e+06	1741640	2.89089e+06	1.74177e+06
LPC(17:0)	LPC	(17:0)	509.348	7.705	B	30.77	38000	46100	49600	45400	65600	49700	54700	13100	54545.5	54367.3	84523.1	54500.9
LPC(18:0)	LPC	(18:0)	523.364	8.105	B	7.69	4.23	0.0171	5.12	0.193	1.38e-06	0.0161	5.19	1.23e-06	29272.7	29094.5	52104.9	29228.2
LPC(18:0)	LPC	(18:0)	523.364	8.6814	B	30.77	1570000	1750000	518000	760000	2620000	2580000	2150000	1320000	3.83636e+06	3.83619e+06	3.94543e+06	3.83632e+06
LPC(18:0)	LPC	(18:0)	523.364	8.7899	B	84.62	1570000	1750000	620000	1330000	2620000	2580000	2150000	2820000	3.83636e+06	3.83619e+06	4.96543e+06	3.83632e+06
LPC(18:0)	LPC	(18:0)	523.364	9.2454	B	15.38	4500	4840	13500	14300	1570	2620	2430	3410	50363.6	50185.5	128087	50319.1
LPC(18:0)	LPC	(18:0)	523.364	9.3004	B	7.69	37300	37400	46500	57300	33800	59800	15100	41700	218182	218004	366287	218137
LPC(18:0)	LPC	(18:0)	523.364	9.5101	B	7.69	2940	5030	5590	6860	7750	3690	9030	8290	1343.64	1165.45	8284.91	1299.09
LPC(18:1)	LPC	(18:1)	521.348	6.7764	B	30.77	95700	115000	108000	160000	316000	163000	118000	238000	155091	154913	295432	155046
LPC(18:1)	LPC	(18:1)	521.348	7.0359	B	38.46	344000	189000	229000	315000	208000	111000	101000	140000	173818	173640	226705	173774
LPC(18:1)	LPC	(18:1)	521.348	7.1614	B	23.08	230000	189000	229000	236000	123000	111000	101000	140000	109818	109640	162705	109774
LPC(18:1)+D7:(s)	LPC	(18:1)+D7:(s)	528.392	6.5258	B	7.69	13600	7900	19000	19100	16200	39400	23500	14300	6781.82	6603.64	10941.3	6737.27
LPC(18:1)+D7:(s)	LPC	(18:1)+D7:(s)	528.392	6.7635	B	7.69	17900	662000	323000	345000	406000	216000	405000	129000	181818	181640	276341	181774
LPC(18:1)+D7:(s)	LPC	(18:1)+D7:(s)	528.392	6.8803	B	7.69	277000	625000	376000	566000	751000	707000	791000	686000	660000	659822	1.08725e+06	659955
LPC(18:1)+D7:(s)	LPC	(18:1)+D7:(s)	528.392	6.9971	B	84.62	477000	625000	475000	566000	751000	707000	791000	407000	660000	659822	887250	659955
LPC(18:2)	LPC	(18:2)	519.332	5.4584	B	15.38	511000	927000	442000	85300	1780000	1140000	1160000	1770000	750909	750731	1.1927e+06	750865
LPC(18:2)	LPC	(18:2)	519.332	5.5233	B	15.38	511000	644000	442000	245000	1780000	1140000	259000	1770000	252727	252549	681796	252683
LPC(18:2)	LPC	(18:2)	519.332	5.617	B	69.23	511000	927000	442000	85300	1780000	1140000	1160000	1770000	750909	750731	1.14616e+06	750865
LPC(18:2)	LPC	(18:2)	519.332	5.6523	B	30.77	926000	927000	784000	780000	1780000	1480000	1160000	1770000	750909	750731	1.09089e+06	750865
LPC(18:2)	LPC	(18:2)	519.332	5.8066	B	7.69	414000	927000	341000	448000	1380000	335000	418000	1090000	750909	750731	1.13634e+06	750865
LPC(18:2)	LPC	(18:2)	519.332	5.8803	B	7.69	414000	516000	341000	448000	1380000	335000	418000	1090000	330909	330731	871796	330865
LPC(19:0)	LPC	(19:0)	537.379	9.8846	B	7.69	244	957	340	462					15272.7	15094.5	34832.2	15228.2
LPC(19:0)	LPC	(19:0)	537.379	9.9633	B	38.46	27300	29100	25400	29700	22200	15000	21800	27800	22545.5	22367.3	46341.3	22500.9
LPC(19:0)	LPC	(19:0)	537.379	10.0803	B	7.69	27300	17700	28700	29700	13600	8420	10400	27800	1836.36	1658.18	25632.2	1791.82
LPC(20:0)	LPC	(20:0)	551.395	11.2569	B	15.38	49200	62700	62500	42900	23000	42200	27500	15900	76000	75821.8	113432	75955.5
LPC(20:0)	LPC	(20:0)	551.395	11.2864	B	23.08	13000	15700	17200	16300	302	1430	1870		89272.7	89094.5	155159	89228.2
LPC(20:0)	LPC	(20:0)	551.395	11.3208	B	15.38	13000	15700	17200	16300	301	1430	1860		89272.7	89094.5	129869	89228.2
LPC(20:1)	LPC	(20:1)	549.379	9.0011	B	7.69	7870	12400	8340	6620	3100	1370	4490	4280	3309.09	3130.91	8214	3264.55
LPC(20:4)	LPC	(20:4)	543.332	5.5284	B	53.85	114000	87900	107000	88100	128000	81800	71300	168000	56000	55821.8	113069	55955.5
LPC(20:4)	LPC	(20:4)	543.332	5.5605	B	23.08	114000	87900	107000	88100	128000	81800	71300	168000	66363.6	66185.5	123432	66319.1
LPC(20:5)	LPC	(20:5)	541.317	3.8489	B	7.69	4.87	2.53	2.99	4.47	0	4.68	0	0	115455	115276	112951	115410
LPC(22:0)	LPC	(22:0)	579.426	13.2797	B	7.69	10600	17900	19400	19100	4450	11000	6650	7320	33090.9	32912.7	55504.9	33046.4
LPC(22:6)	LPC	(22:6)	567.332	5.1645	B	7.69	91400	31600	22600	37100	42400	48800	13700	43700	25636.4	25458.2	31195.8	25591.8
LPC(22:6)	LPC	(22:6)	567.332	5.3666	B	61.54	91400	71700	77900	70200	29000	38100	32300	48200	25636.4	25458.2	52868.5	25591.8
LPC(24:0)	LPC	(24:0)	607.458	15.2968	B	7.69	5.77	4210	44.4	31.5	17.6	23	8330	32.3	7363.64	7185.45	30123.1	7319.09
LPC(24:0)	LPC	(24:0)	607.458	15.4592	B	15.38	17000	32400	28500	28000	12200	23600	20200	17600	55454.5	55276.4	97232.2	55410
LPC(30:0)	LPC	(30:0)	691.552	18.5286	B	7.69	36900	50400	72100	52200	34500	37300	30900	59800	115455	115276	133978	115410
LPC(O-16:0)	LPC	(O-16:0)	481.353	7.5303	B	7.69	12800	7930	18600	15800	9460	6290	11000	4260	5709.09	5530.91	19304.9	5664.55
LPC(O-16:0)	LPC	(O-16:0)	481.353	7.6578	B	23.08	21500	24000	20900	20500	22400	26700	12800	25800	21636.4	21458.2	32214	21591.8
LPC(P-21:5)	LPC	(P-21:5)	539.338	8.8235	B	7.69	2630	2420	2940	3600	3370	3350	2620	3830	73090.9	72912.7	86686.7	73046.4
LPE(16:0)	LPE	(16:0)	453.286	6.9058	B	15.38	17900	21100	18900	19100	55000	43000	34700	88500	31818.2	31640	49759.5	31773.6
LPE(18:0)	LPE	(18:0)	481.317	8.7972	B	7.69	18600	8910	23700	10400	59000	48000	43200	18700	7490.91	7312.73	37414	7446.36
LPE(18:0)	LPE	(18:0)	481.317	8.9993	B	53.85	26500	37600	34700	26600	198000	143000	115000	224000	118364	118185	189069	118319
LPE(18:0)	LPE	(18:0)	481.317	9.0512	B	38.46	26500	37600	34700	26600	198000	143000	115000	205000	118364	118185	189069	118319
LPE(18:0)	LPE	(18:0)	481.317	9.1488	B	7.69	12200	27000	9330	19400	1290	116000	33700	150000	33818.2	33640	82923.1	33773.6
LPE(18:1)	LPE	(18:1)	479.301	6.7482	B	7.69	211	1450	5.66	717	4610	932	997	3680	1420	1241.82	2430.36	1375.45
LPE(18:1)	LPE	(18:1)	479.301	7.1959	B	15.38	13600	19600	14500	14300	44200	25800	20400	38000	20545.5	20367.3	30214	20500.9
LPE(18:1)+D7:(s)	LPE	(18:1)+D7:(s)	486.345	7.1622	B	23.08	22300	21600	16300	26200	26500	18800	28100	18000	20909.1	20730.9	39941.3	20864.5
LPE(18:2)	LPE	(18:2)	477.286	5.4801	B	7.69	8830	14600	8010	8520	30800	33200	38900	67000	6527.27	6349.09	8995.82	6482.73
LPE(18:2)	LPE	(18:2)	477.286	5.781	B	38.46	22700	27900	20900	20200	162000	102000	82100	162000	39272.7	39094.5	70541.3	39228.2
LPE(20:4)	LPE	(20:4)	501.286	5.6712	B	38.46	13700	16200	16200	18500	67200	56300	47100	68200	24181.8	24003.6	40468.5	24137.3
LPE(22:6)	LPE	(22:6)	525.285	5.5288	B	15.38	12700	15600	9840	15400	32600	20700	10700	29000	16309.1	16130.9	24595.8	16264.5
MePC(28:7)	MePC	(28:7)	678.413	6.9948	B	7.69	2.73	2.69	4.61	0.378	1.67	14.6	4.97	0.671	10690.9	10512.7	9837.64	10646.4
MePC(32:0)	MePC	(32:0)	748.586	21.359	C	7.69	49900	58900	135000	19600	61600	70900	30600	45300	21272.7	21094.5	21804.2	21228.2
MePC(32:1)	MePC	(32:1)	746.57	18.3712	C	7.69	67100	113000	91100	72800	40000	104000	78000	70300	2477.45	2178.18	2131.45	2226.36
MePC(33:1)	MePC	(33:1)	760.586	17.5756	C	7.69	3530	3190	3920	3710	3810	5370	5750	2920	3.63636e+06	3.63619e+06	3.64138e+06	3.63632e+06
MePC(36:4)	MePC	(36:4)	796.586	20.8583	C	15.38	104000	175000	49900	121000	1880000	1270000	1610000	2090000	307273	307095	506887	307228
MePC(36:6)	MePC	(36:6)	792.554	15.6273	C	7.69	3320	2630	10200	4370	991	1770	1940	3440	7818.18	7640	12934	7773.64
MePC(36:6)	MePC	(36:6)	792.554	17.8994	C	7.69	12200	12700	22600	17200	58300	40000	107000	116000	15890.9	15712.7	16131.5	15846.4
MePC(36:6)	MePC	(36:6)	792.554	17.9699	C	7.69	20300	43400	22600	22800	197000	127000	150000	206000	47272.7	47094.5	48704.9	47228.2
MePC(37:4)	MePC	(37:4)	810.601	18.5013	C	7.69	131000	319000	178000	157000	108000	230000	156000	376000	36727.3	36549.1	51616.4	36682.7
MePC(37:5)	MePC	(37:5)	808.586	18.6818	C	7.69	155000	256000	299000	43500	259000	215000	146000	207000	0	#VALUE!	#VALUE!	#VALUE!
MePC(37:6)	MePC	(37:6)	806.57	18.7983	C	7.69	47.6	50.8	36300	20600	2.71	36.3	6050	0.00623	0.0263636	178.155	1476.88	44.5191
MePC(37:8)	MePC	(37:8)	802.539	11.4621	C	7.69	4440	2170	4200	685	6140	11000	6240	9760	26000	25821.8	54414	25955.5
MePC(39:10)	MePC	(39:10)	826.539	14.0986	C	7.69	1560	14.5	0.106	4.99	423	376	1500	1540	0.003	178.179	95.0879	44.5425
MePC(39:6)	MePC	(39:6)	834.601	20.2201	C	7.69	34400	47900	35700	27500	293	38000	8320	411	4.01818e-06	178.182	11741.3	44.5455
MG(15:2)	MG	(15:2)	312.23	3.9258	C	7.69	34400	30700	29500	32100	48400	45100	40400	37100	64545.5	64367.3	77250.4	64500.9
MG(O-23:2)	MG	(O-23:2)	410.376	15.3135	C	7.69	31400	43000	30100	41300	49800	52800	40500	47100	183636	183458	261796	183592
MG(O-26:6)	MG	(O-26:6)	444.36	18.8223	C	30.77	70300	82600	89700	96800	20200	25800	42100	7250	111636	111458	163250	111592
MG(O-27:3)	MG	(O-27:3)	464.423	18.7593	C	7.69	501000	498000	446000	369000	422000	484000	432000	425000	14872.7	14694.5	15149.6	14828.2
MG(P-18:4)	MG	(P-18:4)	334.251	21.2463	C	7.69	30600	13700	17400	44700	2450	1640	2730	1390	3236.36	3058.18	28304.9	3191.82
MG(P-18:4)	MG	(P-18:4)	334.251	21.6285	C	7.69	21800	23800	12600	32900	3180	3100	2460	1660	72000	71821.8	120705	71955.5
PA(20:2_18:0)	PA	(20:2_18:0)	728.536	24.5133	C	7.69	3810	509000	5770	20100	150000	21400	59800	189000	161455	161276	205250	161410
PA(20:2_18:1)	PA	(20:2_18:1)	726.52	20.7031	C	7.69	105000	371000	332000	415000	1440000	664000	764000	1420000	6.61818e+06	6.618e+06	7.30907e+06	6.61814e+06
PA(20:2_18:1)	PA	(20:2_18:1)	726.52	20.8187	C	7.69	163000	371000	332000	415000	1440000	664000	764000	1420000	6.61818e+06	6.618e+06	6.83816e+06	6.61814e+06
PA(22:4_17:0)	PA	(22:4_17:0)	738.52	19.5905	C	7.69	581000	670000	664000	408000	290000	496000	385000	764000	441818	441640	999978	441774
PA(O-18:2_20:2)	PA	(O-18:2_20:2)	710.525	23.1918	C	7.69	165000	230000	20700	223000	184000	270000	136000	244000	905455	905276	1.38598e+06	905410
PC(13:1_18:2)	PC	(13:1_18:2)	713.5	16.0496	C	7.69	98100	95900	93200	119000	150000	113000	69400	170000	385455	385276	586887	385410
PC(13:1_20:4)	PC	(13:1_20:4)	737.5	17.9685	C	7.69	53.6	4.67	29.5	56.8	12.7	53.5	31.3	2390	26545.5	26367.3	26509.8	26500.9
PC(13:1_22:4)	PC	(13:1_22:4)	765.531	21.4943	B	23.08	235000	341000	219000	301000	3160000	2340000	357000	3030000	689091	688913	1.0418e+06	689046
PC(14:0_16:0)	PC	(14:0_16:0)	705.531	16.8266	A	76.92	584000	1000000	1180000	986000	524000	835000	319000	1020000	2800000	2.79982e+06	4.39998e+06	2.79996e+06
PC(14:0_18:2)	PC	(14:0_18:2)	729.531	19.7509	C	7.69	48800	89300	81300	18100	1150000	577000	634000	1160000	1.04364e+06	1.04346e+06	1.3058e+06	1.04359e+06
PC(15:0_18:2)	PC	(15:0_18:2)	743.547	16.4793	A	53.85	152000	243000	4200	4540	610000	452000	537000	675000	171455	171276	280523	171410
PC(15:1_17:0)	PC	(15:1_17:0)	731.547	19.3112	C	7.69	0	11900	3050	2480	512000	34300	198	205000	570909	570731	997250	570865
PC(15:1_18:1)	PC	(15:1_18:1)	743.547	20.6375	C	7.69	168000	203000	76600	180000	801000	404000	495000	421000	3800000	3.79982e+06	4051614	3.79996e+06
PC(15:1_18:2)	PC	(15:1_18:2)	741.531	18.6794	C	7.69	519000	779000	580000	691000	963000	925000	905000	909000	225455	225276	2.53452e+06	225410
PC(15:1_22:6)	PC	(15:1_22:6)	789.531	17.5527	C	7.69	16800	38500	32800	57800	49600	95100	63000	104000	46363.6	46185.5	33614	46319.1
PC(15:2_17:0)	PC	(15:2_17:0)	729.531	19.6584	C	7.69	39600	49300	81300	54200	976000	514000	525000	398000	607273	607095	3.03307e+06	607228
PC(15:2_18:2)	PC	(15:2_18:2)	739.515	16.4835	C	7.69	196000	351000	218000	235000	518000	391000	414000	665000	1380000	1.37982e+06	1.72907e+06	1.37996e+06
PC(16:0_16:0)	PC	(16:0_16:0)	733.562	18.8649	A	7.69	92700	1860	949	54700	23200	30300	13000	41800	5.43636e+06	5.43619e+06	5.66992e+06	5.43632e+06
PC(16:0_16:0)	PC	(16:0_16:0)	733.562	19.11	A	30.77	2980	6220	4280	926	3850	3570000	4580	68.3	181818	181640	192432	181774
PC(16:0_16:0)	PC	(16:0_16:0)	733.562	19.4844	A	30.77	3670000	2570000	11900000	4090000	1240000	5140000	484000	8210000	1.55636e+07	1.55635e+07	2.37273e+07	1.55636e+07
PC(16:0_16:0)	PC	(16:0_16:0)	733.562	19.5346	A	61.54	9770000	11600000	17900000	14500000	9730000	5140000	10300000	13200000	3.69091e+07	3.69089e+07	3.64363e+07	3.6909e+07
PC(16:0_16:0)	PC	(16:0_16:0)	733.562	19.5915	A	61.54	9770000	16800000	17900000	14500000	9730000	11000000	10300000	13200000	3.69091e+07	3.69089e+07	5.45091e+07	3.6909e+07
PC(16:0_16:0)	PC	(16:0_16:0)	733.562	19.6703	A	15.38	9770000	16800000	17900000	14500000	9730000	11000000	10300000	13200000	3.69091e+07	3.69089e+07	5.45091e+07	3.6909e+07
PC(16:0_16:0)	PC	(16:0_16:0)	733.562	19.7471	A	23.08	7710000	5530000	12000000	8960000	2760000	5530000	2580000	2240000	1.49273e+07	1.49271e+07	1.84e+07	1.49272e+07
PC(16:0_16:0)	PC	(16:0_16:0)	733.562	19.7787	A	30.77	8500000	5530000	12000000	8960000	2760000	5820000	3820000	2240000	1.51455e+07	1.51453e+07	1.86182e+07	15145410
PC(16:0_16:0)	PC	(16:0_16:0)	733.562	19.9164	A	7.69	134000	71100	62100	188000	160000	229000	199000	291000	24545.5	24367.3	48159.5	24500.9
PC(16:0_16:1)	PC	(16:0_16:1)	731.547	17.1486	A	38.46	2590000	2740000	3230000	2930000	2380000	1390000	841000	1980000	6.23636e+06	6.23619e+06	7.72725e+06	6.23632e+06
PC(16:0_16:1)	PC	(16:0_16:1)	731.547	17.2407	A	46.15	2590000	2740000	3230000	2930000	2610000	2180000	1620000	3250000	6.23636e+06	6.23619e+06	7.72725e+06	6.23632e+06
PC(16:0_16:1)	PC	(16:0_16:1)	731.547	17.4297	A	15.38	866000	1440000	644000	720000	232000	780000	774000	1270000	1360000	1.35982e+06	3.05089e+06	1.35996e+06
PC(16:0_16:1)	PC	(16:0_16:1)	731.547	17.4828	A	15.38	55700	57300	71900	88000	87000	27100	48500	162000	118364	118185	189614	118319
PC(16:0_17:1)	PC	(16:0_17:1)	745.562	18.2333	A	46.15	357000	234000	458000	67900	546000	413000	364000	644000	1480000	1.47982e+06	1.1527e+06	1.47996e+06
PC(16:0_17:1)	PC	(16:0_17:1)	745.562	18.2871	A	53.85	259000	234000	397000	67900	546000	413000	364000	644000	1480000	1.47982e+06	1.96725e+06	1.47996e+06
PC(16:0_18:0)	PC	(16:0_18:0)	761.593	23.1166	A	38.46	1590000	837000	577000	1480000	871000	718000	663000	920000	3.81818e+06	3.818e+06	5.5418e+06	3.81814e+06
PC(16:0_18:0)	PC	(16:0_18:0)	761.593	23.1576	A	69.23	1590000	837000	2160000	1480000	871000	957000	679000	920000	3.81818e+06	3.818e+06	5.5418e+06	3.81814e+06
PC(16:0_18:0)	PC	(16:0_18:0)	761.593	23.1912	A	38.46	1590000	837000	2160000	1480000	871000	957000	679000	920000	3.81818e+06	3.818e+06	5.5418e+06	3.81814e+06
PC(16:0_18:0)	PC	(16:0_18:0)	761.593	23.2415	A	15.38	1590000	837000	1580000	1480000	871000	957000	679000	920000	2.56364e+06	2.56346e+06	4.28725e+06	2.56359e+06
PC(16:0_18:0)	PC	(16:0_18:0)	761.593	23.5559	A	30.77	355000	105000	213000	210000	418000	339000	211000	90900	2.47273e+06	2.47255e+06	4.2767e+06	2.47268e+06
PC(16:0_18:1)	PC	(16:0_18:1)	759.578	19.8057	A	30.77	17700000	20800000	20800000	21400000	45700000	20600000	35800000	37300000	6.85455e+07	6.85453e+07	7.96363e+07	68545410
PC(16:0_18:1)	PC	(16:0_18:1)	759.578	19.8601	A	69.23	17700000	20800000	20800000	21400000	45700000	43000000	35800000	40700000	6.85455e+07	6.85453e+07	1.09091e+08	68545410
PC(16:0_18:1)	PC	(16:0_18:1)	759.578	19.8991	A	69.23	17700000	20800000	20800000	21400000	45700000	43000000	35800000	40700000	6.85455e+07	6.85453e+07	1.09091e+08	68545410
PC(16:0_18:1)	PC	(16:0_18:1)	759.578	19.9708	A	38.46	17700000	20800000	20800000	21400000	45700000	22400000	35800000	40700000	36000000	3.59998e+07	4.07273e+07	3.6e+07
PC(16:0_18:2)	PC	(16:0_18:2)	757.562	17.7336	A	69.23	45500000	52100000	50000000	49700000	211000000	204000000	97400000	241000000	76000000	7.59998e+07	1.55455e+08	7.6e+07
PC(16:0_18:2)	PC	(16:0_18:2)	757.562	17.8452	A	38.46	45500000	28800000	50000000	49700000	211000000	204000000	105000000	241000000	3.10909e+07	3.10907e+07	1.10545e+08	3.10909e+07
PC(16:0_20:4)	PC	(16:0_20:4)	781.562	17.2929	A	61.54	6530000	7710000	9410000	6580000	13800000	11500000	6460000	22200000	1.83636e+07	1.83635e+07	2.39454e+07	1.83636e+07
PC(16:0_20:4)	PC	(16:0_20:4)	781.562	17.4485	A	15.38	42600	94200	40100	279000	163000	128000	379000	1110000	421818	421640	618159	421774
PC(16:0_20:5)	PC	(16:0_20:5)	779.547	15.9243	A	15.38	32800	40600	23900	31800	23700	31200	20900	31800	103818	103640	211069	103774
PC(16:0_22:5)	PC	(16:0_22:5)	807.578	17.5322	A	61.54	2770000	3190000	3490000	2480000	2400000	2720000	2020000	3190000	3.49091e+06	3.49073e+06	6.85452e+06	3.49086e+06
PC(16:0_22:6)	PC	(16:0_22:6)	805.562	16.772	A	84.62	3150000	4970000	4740000	5680000	4710000	6320000	3410000	6090000	1.55455e+07	1.55453e+07	2.42545e+07	15545410
PC(16:1_16:0)	PC	(16:1_16:0)	731.547	17.3172	A	38.46	2590000	2740000	3230000	2930000	2610000	2180000	1620000	1270000	425455	425276	1.91634e+06	425410
PC(16:1_17:2)	PC	(16:1_17:2)	741.531	18.4272	C	7.69	2580	10100	102000	91200	433000	306000	151000	458000	147818	147640	307432	147774
PC(16:1_18:2)	PC	(16:1_18:2)	755.547	15.6847	A	53.85	1050000	1020000	1190000	1200000	2430000	1990000	1550000	3630000	749091	748913	1.50725e+06	749046
PC(16:1_20:4)	PC	(16:1_20:4)	779.547	15.422	C	7.69	9450	32300	14500	71.3	4120	4770	12600	58400	0	#VALUE!	#VALUE!	#VALUE!
PC(17:0_16:0)	PC	(17:0_16:0)	747.578	21.6136	C	7.69	28600	62400	61300	41900	24800	37000	13700	2270	205455	205276	214705	205410
PC(17:0_18:1)	PC	(17:0_18:1)	773.593	20.9657	C	7.69	44400	132000	271000	244000	1070000	96800	49200	796000	1060000	1.05982e+06	1.07743e+06	1.05996e+06
PC(17:0_18:1)	PC	(17:0_18:1)	773.593	21.3842	A	15.38	28900	44200	62600	83500	513000	335000	246000	486000	0	#VALUE!	#VALUE!	#VALUE!
PC(17:0_18:1)	PC	(17:0_18:1)	773.593	21.4271	A	61.54	289000	436000	412000	494000	2070000	1140000	1290000	1080000	3.47273e+06	3.47255e+06	5.34543e+06	3.47268e+06
PC(17:0_20:4)	PC	(17:0_20:4)	795.578	18.7112	A	23.08	273000	306000	180000	18600	1120000	654000	642000	1570000	785455	785276	2.34543e+06	785410
PC(17:0_20:4)	PC	(17:0_20:4)	795.578	18.7748	A	76.92	273000	306000	303000	238000	1120000	654000	642000	1570000	1.85455e+06	1.85437e+06	3.41452e+06	1.8545e+06
PC(17:1_18:2)	PC	(17:1_18:2)	769.562	16.7513	C	23.08	162000	149000	202000	189000	219000	143000	194000	267000	658182	658004	974523	658137
PC(17:3_18:0)	PC	(17:3_18:0)	769.562	21.3875	C	7.69	19100	50100	33500	63800	118000	76900	102000	191000	274545	274367	359796	274501
PC(18:0_18:1)	PC	(18:0_18:1)	787.609	23.6229	A	61.54	8440000	9660000	9980000	10600000	49900000	40400000	33000000	50600000	4.43636e+07	4.43635e+07	7.79818e+07	4.43636e+07
PC(18:0_18:2)	PC	(18:0_18:2)	785.593	21.2331	C	7.69	1.47	12.3	0.00289	19.7	28400	0	7830	26700	0	#VALUE!	#VALUE!	#VALUE!
PC(18:0_20:3)	PC	(18:0_20:3)	811.609	21.7581	A	38.46	1420000	1400000	1890000	1060000	4940000	3270000	3810000	5880000	1.19273e+07	1.19271e+07	1.81273e+07	1.19272e+07
PC(18:0_20:4)	PC	(18:0_20:4)	809.593	20.2872	A	84.62	7400000	7880000	11200000	6860000	37900000	26100000	24000000	57400000	3.09091e+07	3.09089e+07	6.12363e+07	3.0909e+07
PC(18:0_22:4)	PC	(18:0_22:4)	837.625	22.8605	A	30.77	120000	141000	223000	116000	127000	128000	108000	214000	903636	903458	1.26016e+06	903592
PC(18:0_22:5)	PC	(18:0_22:5)	835.609	20.2195	A	30.77	599000	766000	846000	599000	758000	348000	683000	764000	2000000	1.99982e+06	3.48907e+06	1.99996e+06
PC(18:0_22:6)	PC	(18:0_22:6)	833.593	19.5576	A	7.69	68200	5810	64900	34300	202000	92700	8250	364000	84181.8	84003.6	310578	84137.3
PC(18:0_22:6)	PC	(18:0_22:6)	833.593	19.7106	A	38.46	2160000	3570000	3280000	3080000	6950000	5440000	5120000	9640000	1.10364e+07	1.10362e+07	16963614	1.10363e+07
PC(18:1_15:0)+D7:(s)	PC	(18:1_15:0)+D7:(s)	752.606	18.314	A	61.54	6340000	6160000	6100000	7350000	8580000	8410000	9560000	8290000	1.19818e+07	11981640	2.32363e+07	1.19818e+07
PC(18:1_16:0)	PC	(18:1_16:0)	759.578	20.129	A	15.38	2500000	11300000	5170000	5010000	17400000	15900000	7460000	3310000	1.48182e+07	1.4818e+07	3.37091e+07	1.48181e+07
PC(18:1_18:0)	PC	(18:1_18:0)	787.609	23.6791	A	61.54	8440000	9660000	9980000	5480000	49900000	34800000	33000000	50600000	4.43636e+07	4.43635e+07	7.79818e+07	4.43636e+07
PC(18:1_18:0)	PC	(18:1_18:0)	787.609	23.753	B	7.69	30100	78800	85100	67900	3680000	2200000	2010000	2640000	361818	361640	936341	361774
PC(18:1_18:0)	PC	(18:1_18:0)	787.609	23.9408	A	23.08	1240000	2750000	691000	3410000	19800000	5530000	6660000	18300000	2.01818e+07	20181640	3.88727e+07	2.01818e+07
PC(18:1_18:0)	PC	(18:1_18:0)	787.609	24.3123	A	23.08	254000	69900	74100	210000	1170000	816000	155000	1440000	1.59818e+06	1.598e+06	2.72725e+06	1.59814e+06
PC(18:1_18:1)	PC	(18:1_18:1)	785.593	20.2542	A	30.77	2570000	2060000	2870000	3270000	2510000	2420000	2010000	1750000	1.23273e+08	1.23273e+08	1.296e+08	1.23273e+08
PC(18:1_18:1)	PC	(18:1_18:1)	785.593	20.3028	A	15.38	161000	156000	238000	176000	557000	298000	302000	827000	3.98182e+06	3981640	4.39452e+06	3.98177e+06
PC(18:1_18:2)	PC	(18:1_18:2)	783.578	17.9626	A	76.92	10900000	12400000	11900000	12400000	23000000	15300000	17400000	26300000	2.81818e+07	28181640	43963614	2.81818e+07
PC(18:1_22:6)	PC	(18:1_22:6)	831.578	17.2857	B	7.69	19900	17400	6.37	12400	14600	9990	7970	12400	58727.3	58549.1	56523.1	58682.7
PC(18:2_14:0)	PC	(18:2_14:0)	729.531	13.3493	B	7.69	0	0.000216	7.7	1.01e-07	1370	1390	3610	2480	54181.8	54003.6	60095.8	54137.3
PC(18:2_14:0)	PC	(18:2_14:0)	729.531	15.4921	B	15.38	7590	14000	10300	11700	32700	42200	26600	40100	95272.7	95094.5	126141	95228.2
PC(18:2_16:0)	PC	(18:2_16:0)	757.562	17.6627	B	15.38	5610000	6040000	5270000	5050000	21300000	25000000	16200000	21100000	3.87273e+06	3.87255e+06	4.63634e+06	3.87268e+06
PC(18:2_16:0)	PC	(18:2_16:0)	757.562	17.7123	A	53.85	45500000	52100000	50000000	49700000	211000000	204000000	105000000	241000000	76000000	7.59998e+07	1.55455e+08	7.6e+07
PC(18:2_16:0)	PC	(18:2_16:0)	757.562	17.9599	A	15.38	316000	3210000	3100000	2820000	14200000	14200000	4190000	13200000	1.76727e+06	1.76709e+06	3.04725e+06	1.76723e+06
PC(18:2_16:0)	PC	(18:2_16:0)	757.562	18.2098	B	7.69	791000	51800	5610000	5440000	11600000	24300000	24300000	24900000	9.16364e+06	9.16346e+06	1.25818e+07	9.16359e+06
PC(18:2_16:1)	PC	(18:2_16:1)	755.547	15.7913	A	46.15	1050000	1020000	1190000	1200000	2430000	1250000	1550000	2830000	1.38182e+06	1381640	4.06725e+06	1.38177e+06
PC(18:2_17:0)	PC	(18:2_17:0)	771.578	19.1728	A	38.46	1220000	1900000	1990000	1660000	7900000	7960000	5570000	360000	7.70909e+06	7.70891e+06	1.31091e+07	7.70905e+06
PC(18:2_17:0)	PC	(18:2_17:0)	771.578	19.2005	A	76.92	1220000	1900000	1990000	1660000	7900000	7960000	9130000	9170000	9600000	9.59982e+06	1.97818e+07	9.59996e+06
PC(18:2_17:0)	PC	(18:2_17:0)	771.578	19.2491	A	46.15	1220000	1900000	1990000	1660000	7900000	7960000	9130000	9170000	9600000	9.59982e+06	1.97818e+07	9.59996e+06
PC(18:2_17:0)	PC	(18:2_17:0)	771.578	19.3151	A	30.77	1220000	1900000	1990000	1300000	7900000	7960000	9130000	9170000	7.70909e+06	7.70891e+06	1.04545e+07	7.70905e+06
PC(18:2_18:0)	PC	(18:2_18:0)	785.593	20.7794	A	46.15	18200000	46700000	73100000	37600000	164000000	268000000	200000000	203000000	1.61091e+08	1.61091e+08	2.66182e+08	1.61091e+08
PC(18:2_18:0)	PC	(18:2_18:0)	785.593	20.8291	A	61.54	45200000	46700000	73100000	37600000	164000000	268000000	200000000	326000000	1.61091e+08	1.61091e+08	2.66182e+08	1.61091e+08
PC(18:2_18:0)	PC	(18:2_18:0)	785.593	20.9167	A	46.15	62300000	44100000	73100000	51900000	310000000	117000000	141000000	405000000	1.28727e+08	1.28727e+08	2.33818e+08	1.28727e+08
PC(18:2_18:0)	PC	(18:2_18:0)	785.593	21.058	A	38.46	17000000	33700000	13700000	43200000	164000000	268000000	183000000	78200000	6.45455e+07	6.45453e+07	9.92727e+07	64545410
PC(18:2_18:0)	PC	(18:2_18:0)	785.593	21.1517	B	15.38	9280	491000	237000	1150000	14700000	4660000	6130000	8680000	1.87273e+06	1.87255e+06	2.19998e+06	1.87268e+06
PC(18:2_18:0)	PC	(18:2_18:0)	785.593	21.3824	B	7.69	219000	668000	239000	365000	3850000	3840000	3780000	3740000	3.03636e+06	3.03619e+06	2.78452e+06	3.03632e+06
PC(18:2_18:0)	PC	(18:2_18:0)	785.593	21.7372	A	46.15	465000	360000	671000	83800	2270000	2760000	959000	3380000	1.33455e+07	1.33453e+07	2.38291e+07	13345410
PC(18:2_18:0)	PC	(18:2_18:0)	785.593	22.2611	B	7.69	2190	5220	4510	1210	19800	21000	17600	27000	42545.5	42367.3	61014	42500.9
PC(18:2_18:1)	PC	(18:2_18:1)	783.578	17.3513	B	7.69	106000	202000	125000	110000	64000	130000	97700	67000	474545	474367	583432	474501
PC(18:2_18:2)	PC	(18:2_18:2)	781.562	16.0564	A	76.92	3190000	4730000	3190000	4070000	4970000	5640000	5480000	6400000	1.53273e+07	1.53271e+07	2.26182e+07	1.53272e+07
PC(18:2_18:2)	PC	(18:2_18:2)	781.562	16.1012	A	76.92	3190000	4730000	3190000	4070000	4970000	5640000	5480000	6400000	1.53273e+07	1.53271e+07	2.26182e+07	1.53272e+07
PC(18:2_20:4)	PC	(18:2_20:4)	805.562	15.6817	A	46.15	594000	753000	840000	633000	711000	331000	273000	979000	5.83636e+06	5.83619e+06	7.3418e+06	5.83632e+06
PC(18:2_20:4)	PC	(18:2_20:4)	805.562	15.7484	A	61.54	716000	753000	876000	633000	711000	605000	566000	979000	5.83636e+06	5.83619e+06	7.3418e+06	5.83632e+06
PC(18:2_20:5)	PC	(18:2_20:5)	803.547	16.1164	C	7.69	158000	262000	197000	202000	261000	321000	266000	390000	196364	196185	1.15452e+06	196319
PC(18:2_22:6)	PC	(18:2_22:6)	829.562	15.197	B	53.85	16800	23400	23800	22000	24600	28900	23100	29100	121273	121095	152669	121228
PC(18:2_22:6)	PC	(18:2_22:6)	829.562	15.2414	A	69.23	371000	446000	508000	536000	536000	623000	505000	626000	2.36364e+06	2.36346e+06	2.56725e+06	2.36359e+06
PC(18:3_16:0)	PC	(18:3_16:0)	755.547	16.1033	A	23.08	145000	568000	343000	330000	504000	636000	500000	371000	2.58182e+06	2581640	3063614	2.58177e+06
PC(18:3_17:1)	PC	(18:3_17:1)	767.547	20.4775	C	7.69	282000	320000	354000	220000	1420000	1680000	1420000	1750000	160182	160004	169250	160137
PC(18:4_15:1)	PC	(18:4_15:1)	737.5	18.2114	C	15.38	72400	93200	74100	75500	549000	397000	379000	591000	10309.1	8309.09	9476.91	9778.18
PC(18:4_17:1)	PC	(18:4_17:1)	765.531	21.3846	C	15.38	111000	163000	135000	134000	890000	744000	724000	490000	78181.8	78003.6	11977.6	78137.3
PC(18:4_17:3)	PC	(18:4_17:3)	761.5	16.5194	C	7.69	13900	20800	13000	13700	31600	29000	24200	38000	2454.55	2243.64	3323.09	2447.27
PC(18:4_18:0)	PC	(18:4_18:0)	781.562	16.1961	B	15.38	79400	219000	195000	202000	203000	256000	167000	390000	1.07636e+06	1.07619e+06	1.7958e+06	1.07632e+06
PC(18:4_20:0)	PC	(18:4_20:0)	809.593	19.2292	A	69.23	466000	415000	647000	370000	396000	194000	278000	303000	9.38182e+06	9381640	1.04673e+07	9.38177e+06
PC(18:4_20:0)	PC	(18:4_20:0)	809.593	19.2631	B	38.46	20300	21100	28400	13600	27800	21100	12700	51100	543636	543458	633796	543592
PC(18:4_20:0)	PC	(18:4_20:0)	809.593	19.394	B	15.38	20300	21700	30400	13600	27800	21100	13200	51100	616364	616185	706523	616319
PC(20:0_18:2)	PC	(20:0_18:2)	813.625	24.2038	B	7.69	3.66	4630	7230	3120	1430	18900	7940	18100	0	#VALUE!	#VALUE!	#VALUE!
PC(20:3_18:0)	PC	(20:3_18:0)	811.609	21.4578	B	7.69	2990	13700	10600	4600	10600	12900	5970	92900	18363.6	18185.5	23104.9	18319.1
PC(20:3_18:0)	PC	(20:3_18:0)	811.609	21.675	A	46.15	1420000	1320000	1890000	1060000	4940000	3270000	3810000	5880000	1.19273e+07	1.19271e+07	1.81273e+07	1.19272e+07
PC(20:3_18:0)	PC	(20:3_18:0)	811.609	21.8358	A	30.77	1420000	1690000	1890000	1060000	4940000	3270000	3810000	5880000	1.19273e+07	1.19271e+07	1.81273e+07	1.19272e+07
PC(20:3_20:3)	PC	(20:3_20:3)	833.593	19.6682	A	84.62	2160000	2950000	3280000	3080000	6950000	5440000	5120000	9640000	1.10364e+07	1.10362e+07	16963614	1.10363e+07
PC(20:4_15:1)	PC	(20:4_15:1)	765.531	18.8857	B	23.08	202000	202000	288000	386000	648000	887000	871000	813000	1.43273e+06	1.43255e+06	2.6618e+06	1.43268e+06
PC(20:4_16:0)	PC	(20:4_16:0)	781.562	17.3494	A	84.62	6530000	7710000	9410000	6580000	13800000	11500000	8750000	22200000	2.50909e+07	2.50907e+07	3.90727e+07	2.50909e+07
PC(20:4_16:0)	PC	(20:4_16:0)	781.562	17.609	B	7.69	70500	143000	66300	74300	230000	130000	90100	367000	301818	301640	286980	301774
PC(20:4_18:0)	PC	(20:4_18:0)	809.593	20.3761	A	38.46	7400000	7880000	11200000	6860000	37900000	26100000	24000000	57400000	3.09091e+07	3.09089e+07	6.50182e+07	3.0909e+07
PC(20:4_18:0)	PC	(20:4_18:0)	809.593	20.5863	B	7.69	60300	199000	203000	167000	438000	332000	305000	572000	274545	274367	250887	274501
PC(20:4_18:0)	PC	(20:4_18:0)	809.593	20.6607	A	15.38	457000	673000	1290000	572000	2070000	5450000	1400000	4190000	376364	376185	400022	376319
PC(20:4_18:1)	PC	(20:4_18:1)	807.578	17.6413	A	38.46	2770000	3190000	3490000	3090000	2400000	2720000	2020000	3190000	3.49091e+06	3.49073e+06	6.85452e+06	3.49086e+06
PC(20:4_18:1)	PC	(20:4_18:1)	807.578	17.7747	A	38.46	1370000	154000	1820000	607000	1510000	1260000	954000	1890000	3.49091e+06	3.49073e+06	6.85452e+06	3.49086e+06
PC(20:4_18:1)	PC	(20:4_18:1)	807.578	17.8321	B	15.38	146000	232000	53600	71700	214000	69100	35000	169000	112000	111822	103432	111955
PC(20:5_16:0)	PC	(20:5_16:0)	779.547	15.8008	A	76.92	588000	895000	637000	697000	421000	685000	455000	374000	1.24545e+06	1.24528e+06	2.41634e+06	1245410
PC(20:5_17:1)	PC	(20:5_17:1)	791.547	20.1416	C	7.69	145000	195000	203000	206000	456000	372000	286000	524000	111818	111640	285250	111774
PC(20:5_18:0)	PC	(20:5_18:0)	807.578	18.5801	A	38.46	857000	1520000	1160000	935000	953000	1380000	789000	1100000	3.09091e+06	3.09073e+06	4.31452e+06	3.09086e+06
PC(20:5_18:0)	PC	(20:5_18:0)	807.578	18.6352	A	38.46	385000	917000	466000	935000	953000	1380000	530000	1100000	2.89091e+06	2.89073e+06	4.11452e+06	2.89086e+06
PC(22:5_18:0)	PC	(22:5_18:0)	835.609	20.169	A	38.46	599000	766000	846000	599000	1060000	1210000	1030000	764000	2000000	1.99982e+06	3.10907e+06	1.99996e+06
PC(22:6_16:0)	PC	(22:6_16:0)	805.562	16.7247	A	69.23	3150000	4970000	4740000	5680000	4710000	6320000	3410000	6090000	1.55455e+07	1.55453e+07	2.42545e+07	15545410
PC(22:6_18:0)	PC	(22:6_18:0)	833.593	19.8385	A	15.38	1290000	623000	666000	88200	1510000	2250000	1810000	1390000	5.01818e+06	5.018e+06	5.71634e+06	5.01814e+06
PC(22:6_18:0)	PC	(22:6_18:0)	833.593	19.9647	A	23.08	46000	623000	926000	219000	674000	2460000	119000	1750000	205455	205276	944950	205410
PC(22:7_18:0)	PC	(22:7_18:0)	831.578	20.4072	C	15.38	425000	426000	618000	367000	3440000	2540000	1990000	7350000	1.26364e+06	1.26346e+06	3.21452e+06	1.26359e+06
PC(22:7_18:0)	PC	(22:7_18:0)	831.578	20.8543	C	7.69	102000	163000	172000	88400	535000	360000	331000	620000	285455	285276	46214	285410
PC(24:0_18:2)	PC	(24:0_18:2)	869.687	35.0987	C	7.69	22600	36400	9040	74200	49800	29600	31500	41300	66909.1	66730.9	105014	66864.5
PC(24:1_13:1)	PC	(24:1_13:1)	799.609	22.7181	A	30.77	398000	417000	926000	917000	1840000	1000000	1570000	2310000	4.03636e+06	4.03619e+06	5.40907e+06	4.03632e+06
PC(26:5_12:1)	PC	(26:5_12:1)	805.562	16.8645	A	23.08	967000	2740000	2120000	2190000	2030000	2920000	1200000	2880000	7.63636e+06	7.63619e+06	1.31818e+07	7.63632e+06
PC(O-13:1_18:0)	PC	(O-13:1_18:0)	703.552	20.1489	C	7.69	10400	11800	5190	220	101000	40600	89300	140000	321818	321640	382159	321774
PC(O-13:1_20:4)	PC	(O-13:1_20:4)	723.52	19.2902	C	7.69	535000	1450000	1490000	1240000	3810000	2760000	1960000	4540000	9200000	9.19982e+06	1.38e+07	9.19996e+06
PC(O-13:1_22:5)	PC	(O-13:1_22:5)	749.536	19.3286	B	7.69	24600	210000	135000	76100	26700	749000	86000	127000	465455	465276	411796	465410
PC(O-13:1_22:6)	PC	(O-13:1_22:6)	747.52	17.9568	C	7.69	14400	12900	11200	12600	8400	4280	1440	24100	458182	458004	482450	458137
PC(O-13:1_22:6)	PC	(O-13:1_22:6)	747.52	18.4054	B	15.38	1160000	1670000	1490000	1330000	2070000	1860000	1220000	2490000	810909	810731	3.93816e+06	810865
PC(O-13:1_22:6)	PC	(O-13:1_22:6)	747.52	18.4345	B	38.46	1160000	1670000	1490000	1330000	2070000	1860000	1220000	2490000	810909	810731	3.93816e+06	810865
PC(O-13:1_22:6)	PC	(O-13:1_22:6)	747.52	18.6515	B	7.69	1180000	1340000	1140000	1290000	1250000	1210000	804000	1390000	4.69091e+06	4.69073e+06	9723614	4.69086e+06
PC(O-14:0_22:4)	PC	(O-14:0_22:4)	767.583	19.9349	C	7.69	34000	95300	70600	42700	124000	61900	74600	113000	38181.8	38003.6	119432	38137.3
PC(O-14:1_18:1)	PC	(O-14:1_18:1)	715.552	21.9295	C	7.69	563	997	6850	9880	306000	584000	412000	575000	0	#VALUE!	#VALUE!	#VALUE!
PC(O-15:1_18:1)	PC	(O-15:1_18:1)	729.567	26.4694	C	7.69	479000	664000	612000	831000	286000	487000	388000	274000	1.92727e+06	1.92709e+06	2103614	1.92723e+06
PC(O-15:1_18:2)	PC	(O-15:1_18:2)	727.552	23.0544	C	7.69	28800	91200	78700	13300	10600	89100	57600	47300	145455	145276	338159	145410
PC(O-15:1_22:6)	PC	(O-15:1_22:6)	775.552	21.7205	C	61.54	423000	398000	541000	341000	424000	499000	491000	552000	2400000	2.39982e+06	3.63452e+06	2.39996e+06
PC(O-15:2_22:6)	PC	(O-15:2_22:6)	773.536	17.4108	C	7.69	1470	3010	4630	8760	790	4160	1760	1.45e-06	43090.9	42912.7	57159.5	43046.4
PC(O-15:2_22:6)	PC	(O-15:2_22:6)	773.536	18.6747	C	7.69	880000	1190000	1080000	1210000	981000	661000	488000	1090000	1.67818e+06	1.678e+06	3.6618e+06	1.67814e+06
PC(O-16:0_18:2)	PC	(O-16:0_18:2)	743.583	19.7965	C	7.69	471000	573000	663000	619000	1230000	952000	786000	1400000	2200000	2.19982e+06	3.27998e+06	2.19996e+06
PC(O-16:0_18:2)	PC	(O-16:0_18:2)	743.583	21.873	C	7.69	5250	17500	27000	8480	14100	16900	12200	15000	256.364	78.1818	62852.2	211.818
PC(O-16:0_18:2)	PC	(O-16:0_18:2)	743.583	22.0084	C	7.69	13600	16900	14400	4070	21500	19100	11200	27200	76363.6	76185.5	98977.6	76319.1
PC(O-16:1_18:2)	PC	(O-16:1_18:2)	741.567	18.6674	C	7.69	27700	17	22.5	14.2	27.7	18.4	40.5	44.3	196364	196185	196412	196319
PC(O-16:2_18:2)	PC	(O-16:2_18:2)	739.552	16.5473	C	7.69	2040	32.8	1430	2610	2620	3440	51.7	5380	9236.36	9058.18	21214	9191.82
PC(O-17:1_22:6)	PC	(O-17:1_22:6)	803.583	25.8705	C	7.69	21100	17200	18500	26700	12300	23300	16400	15800	97818.2	97640	123505	97773.6
PC(O-17:3_20:4)	PC	(O-17:3_20:4)	775.552	19.954	C	7.69	9110	11800	5060	12500	1.26	2470	837	6170	109818	109640	137996	109774
PC(O-18:3_18:0)	PC	(O-18:3_18:0)	769.598	21.914	C	15.38	40500	51800	38000	52600	33000	25800	31600	32100	207273	207095	277432	207228
PC(O-18:3_18:0)	PC	(O-18:3_18:0)	769.598	22.6725	C	15.38	20300	32600	21500	25500	94400	82300	70100	104000	149818	149640	241432	149774
PC(O-18:3_18:0)	PC	(O-18:3_18:0)	769.598	22.7352	C	7.69	20300	27300	21500	25000	94400	82300	70100	104000	149818	149640	241432	149774
PC(O-18:4_18:0)	PC	(O-18:4_18:0)	767.583	17.6855	C	7.69	3350	10100	8940	7120	25.3	10800	3840	19500	31454.5	31276.4	29632.2	31410
PC(O-18:4_18:1)	PC	(O-18:4_18:1)	765.567	18.2326	C	7.69	0.0178	0.176	0.23	0.0254	5640	0.803	88.8	5700	110182	110004	108072	110137
PC(O-20:5_16:0)	PC	(O-20:5_16:0)	765.567	16.6417	C	7.69	1650	3.12	3820	0	18400	5670	3110	28700	75454.5	75276.4	83668.5	75410
PC(O-20:5_18:0)	PC	(O-20:5_18:0)	793.598	19.8941	C	7.69	45700	49900	65200	36300	23900	32900	41100	121000	140000	139822	164341	139955
PC(O-20:5_18:1)	PC	(O-20:5_18:1)	791.583	17.1771	C	38.46	9210	32600	57900	4220	28600	29800	15400	82500	144364	144185	261487	144319
PC(O-20:6_16:0)	PC	(O-20:6_16:0)	763.552	16.9225	C	7.69									41454.5	41276.4	71977.6	#VALUE!
PC(O-20:6_18:0)	PC	(O-20:6_18:0)	791.583	17.8334	C	7.69	2330	0.401	4520	19.7	2.05	0.0133	0.222	4.48	22727.3	22549.1	22745.9	22682.7
PC(O-20:6_18:1)	PC	(O-20:6_18:1)	789.567	16.8626	C	7.69	6110	15600	5380	7470	31700	17000	13400	42000	103273	103095	134978	103228
PC(O-28:2_19:1)	PC	(O-28:2_19:1)	923.771	37.9098	C	7.69	122	25.4	8.31	997000				0.404	35.8182	142.364	168	8.72727
PC(P-13:1_20:4)	PC	(P-13:1_20:4)	721.505	18.0193	C	7.69	0.448	0.142	0.00547	0.177	33900	14000	9950	77300	49090.9	48912.7	89595.8	49046.4
PC(P-13:1_22:6)	PC	(P-13:1_22:6)	745.505	16.2772	C	7.69	5570	3930	4870	5710	6640	4470	2450	6870	40909.1	40730.9	46904.9	40864.5
PC(P-15:2_18:0)	PC	(P-15:2_18:0)	727.552	22.466	C	7.69	630000	737000	681000	743000	338000	557000	368000	284000	2.90909e+06	2.90891e+06	4.0418e+06	2.90905e+06
PC(P-15:2_18:1)	PC	(P-15:2_18:1)	725.536	20.0644	C	7.69	211000	294000	224000	143000	442000	440000	315000	501000	672727	672549	1.26543e+06	672683
PC(P-15:2_22:6)	PC	(P-15:2_22:6)	771.52	16.6246	C	7.69	3.27	5.07	39500	10900	48400	22300	33400	68800	144364	144185	269432	144319
PC(P-15:2_22:6)	PC	(P-15:2_22:6)	771.52	16.7134	C	23.08	36000	58300	44400	47100	55200	50600	14400	75000	144364	144185	263432	144319
PC(P-18:4_18:0)	PC	(P-18:4_18:0)	765.567	18.6982	C	7.69	450000	683000	554000	409000	1380000	767000	606000	1690000	2.03636e+06	2.03619e+06	3.55634e+06	2.03632e+06
PC(P-18:4_18:0)	PC	(P-18:4_18:0)	765.567	18.7718	C	7.69	232000	20100	71900	850	1730000	355	357000	57400	323636	323458	414523	323592
PC(P-18:4_18:0)	PC	(P-18:4_18:0)	765.567	18.9762	C	7.69	606	20200	71900	850	54800	379	371	247000	425455	425276	1260014	425410
PC(P-18:4_18:1)	PC	(P-18:4_18:1)	763.552	16.807	C	7.69									23454.5	23276.4	26159.5	#VALUE!
PE(15:0_18:1)+D7:(s)	PE	(15:0_18:1)+D7:(s)	710.559	18.7552	B	76.92	77600	88500	113000	80700	89600	108000	91700	88300	163273	163095	274159	163228
PE(15:0_18:2)	PE	(15:0_18:2)	701.5	16.7046	B	7.69	1380	1330		0	8450	11300	5380	26200	0	#VALUE!	#VALUE!	#VALUE!
PE(16:0_16:0)	PE	(16:0_16:0)	691.515	20.1858	A	7.69	23800	23800	26600	24600	17700	11100	11800	17300	57090.9	56912.7	102159	57046.4
PE(16:0_18:1)	PE	(16:0_18:1)	717.531	20.098	A	7.69	6090	37.5	12.2	57.4	3370	923	749	2900	98181.8	98003.6	99695.8	98137.3
PE(16:0_18:1)	PE	(16:0_18:1)	717.531	20.4703	A	30.77	328000	366000	352000	378000	1420000	935000	853000	1940000	1.96364e+06	1.96346e+06	3.3018e+06	1.96359e+06
PE(16:0_18:1)	PE	(16:0_18:1)	717.531	20.5709	A	23.08	328000	366000	352000	378000	1420000	935000	786000	1940000	1.96364e+06	1.96346e+06	3.3018e+06	1.96359e+06
PE(16:0_18:2)	PE	(16:0_18:2)	715.515	18.1126	A	76.92	1270000	1580000	1240000	1400000	10400000	11400000	9350000	17700000	11400000	1.13998e+07	20563614	1.14e+07
PE(16:0_18:2)	PE	(16:0_18:2)	715.515	18.5643	A	15.38	197000	169000	128000	160000	207000	516000	342000	962000	76909.1	76730.9	164159	76864.5
PE(16:0_20:4)	PE	(16:0_20:4)	739.515	17.7834	A	46.15	354000	473000	517000	400000	4830000	4030000	3460000	6270000	4.56364e+06	4.56346e+06	7.35816e+06	4.56359e+06
PE(16:0_20:4)	PE	(16:0_20:4)	739.515	17.8257	A	15.38	354000	473000	517000	400000	4830000	4510000	3460000	6270000	4.56364e+06	4.56346e+06	7.35816e+06	4.56359e+06
PE(16:0_20:4)	PE	(16:0_20:4)	739.515	17.9128	A	15.38	187000	257000	371000	385000	1480000	2950000	2810000	1670000	3.36364e+06	3.36346e+06	4.4127e+06	3.36359e+06
PE(16:0_20:5)	PE	(16:0_20:5)	737.5	16.2777	A	7.69	18900	35800	23400	31700	94500	108000	96600	124000	225455	225276	337978	225410
PE(16:0_22:6)	PE	(16:0_22:6)	763.515	17.238	A	23.08	878000	1190000	945000	962000	1930000	1140000	934000	2160000	4.18182e+06	4181640	5.9418e+06	4.18177e+06
PE(16:1_18:2)	PE	(16:1_18:2)	713.5	16.0027	B	61.54	97700	95900	92800	116000	150000	112000	78900	197000	385455	385276	613069	385410
PE(16:1_20:4)	PE	(16:1_20:4)	737.5	18.2123	B	76.92	146000	189000	151000	162000	1680000	1190000	1010000	1580000	445455	445276	681796	445410
PE(16:1_22:6)	PE	(16:1_22:6)	761.5	15.1979	A	15.38	42200	36900	42700	38400	18000	13400	6740	17900	124727	124549	167978	124683
PE(17:0_18:2)	PE	(17:0_18:2)	729.531	19.6532	B	23.08	17700	72500	78900	60300	572000	592000	640000	726000	545455	545276	829796	545410
PE(17:0_18:2)	PE	(17:0_18:2)	729.531	19.7078	A	23.08	55000	81800	78900	60300	1130000	592000	640000	1040000	545455	545276	1.09089e+06	545410
PE(17:0_18:2)	PE	(17:0_18:2)	729.531	19.765	A	46.15	55000	89800	78900	67300	1130000	592000	640000	1040000	1.08182e+06	1081640	1.62725e+06	1.08177e+06
PE(17:0_22:6)	PE	(17:0_22:6)	777.531	18.5931	A	30.77	70900	114000	111000	88700	226000	144000	141000	92100	183636	183458	401432	183592
PE(17:1_18:2)	PE	(17:1_18:2)	727.515	16.8757	C	7.69	8640	9620		7750	12300	2260	2290	6060	0	#VALUE!	#VALUE!	#VALUE!
PE(18:0_16:0)	PE	(18:0_16:0)	719.547	23.8533	B	7.69	2200	6300	6980	5310	1440	1220	5140	3470	18727.3	18549.1	35304.9	18682.7
PE(18:0_18:1)	PE	(18:0_18:1)	745.562	23.286	A	7.69	13.6	10.1	0.781	0.00712	2400	1630	621	3320	227273	227095	233061	227228
PE(18:0_18:1)	PE	(18:0_18:1)	745.562	23.5149	A	7.69	7740	21300	12600	13700	17000	3630	5180	23600	529091	528913	588869	529046
PE(18:0_18:1)	PE	(18:0_18:1)	745.562	23.933	A	7.69	20400	26500	18100	33000	40300	954	1290	5390	190909	190731	147869	190865
PE(18:0_18:1)	PE	(18:0_18:1)	745.562	24.0084	A	7.69	80300	130000	157000	87200	1120000	250000	218000	320000	572727	572549	761796	572683
PE(18:0_18:1)	PE	(18:0_18:1)	745.562	24.1491	A	53.85	313000	419000	422000	421000	1620000	917000	859000	1750000	2.36364e+06	2.36346e+06	4.19998e+06	2.36359e+06
PE(18:0_18:1)	PE	(18:0_18:1)	745.562	24.2127	A	61.54	313000	419000	422000	421000	1780000	917000	859000	1750000	2.36364e+06	2.36346e+06	4.19998e+06	2.36359e+06
PE(18:0_18:1)	PE	(18:0_18:1)	745.562	24.2621	A	30.77	90500	302000	226000	236000	165000	549000	404000	777000	1.63273e+06	1.63255e+06	1.93452e+06	1.63268e+06
PE(18:0_18:2)	PE	(18:0_18:2)	743.547	21.3069	A	15.38	1050000	2510000	1340000	2480000	32600000	13500000	20100000	20400000	3.27273e+07	3.27271e+07	3.77273e+07	3.27272e+07
PE(18:0_18:2)	PE	(18:0_18:2)	743.547	21.4018	A	61.54	1850000	2680000	2260000	2480000	32600000	22800000	20100000	22600000	3.27273e+07	3.27271e+07	4.96e+07	3.27272e+07
PE(18:0_18:2)	PE	(18:0_18:2)	743.547	21.4693	A	15.38	803000	169000	921000	1070000	24400000	9280000	11700000	23900000	5.76364e+06	5.76346e+06	9.12725e+06	5.76359e+06
PE(18:0_20:3)	PE	(18:0_20:3)	769.562	22.3017	A	23.08	73100	73300	79100	71900	162000	76800	58600	147000	556364	556185	785614	556319
PE(18:0_20:4)	PE	(18:0_20:4)	767.547	20.8937	A	46.15	2300000	2930000	3130000	2200000	23200000	25800000	11000000	31000000	2.25455e+07	2.25453e+07	3.89273e+07	22545410
PE(18:0_20:4)	PE	(18:0_20:4)	767.547	20.96	A	53.85	2300000	2930000	3130000	2200000	23200000	25800000	21900000	31000000	2.25455e+07	2.25453e+07	3.45273e+07	22545410
PE(18:0_20:4)	PE	(18:0_20:4)	767.547	21.4949	A	7.69	39300	35300	48600	34600	264000	35700	292000	468000	574545	574367	471614	574501
PE(18:0_20:5)	PE	(18:0_20:5)	765.531	18.9029	A	7.69	94100	60500	89600	92900	116000	198000	97700	203000	365455	365276	656887	365410
PE(18:0_20:5)	PE	(18:0_20:5)	765.531	18.9677	A	15.38	217000	146000	288000	386000	655000	881000	823000	843000	1.30364e+06	1.30346e+06	2.09998e+06	1.30359e+06
PE(18:0_20:5)	PE	(18:0_20:5)	765.531	19.0204	A	7.69	217000	146000	288000	386000	655000	881000	871000	843000	1.40727e+06	1.40709e+06	2.94725e+06	1.40723e+06
PE(18:0_20:5)	PE	(18:0_20:5)	765.531	19.055	A	7.69	149000	203000	93000	21500	40500	733000	46500	471000	889091	888913	2.19452e+06	889046
PE(18:0_22:4)	PE	(18:0_22:4)	795.578	23.2845	A	7.69	30400	43300	49800	41200	36400	16100	12300	50000	290909	290731	539614	290865
PE(18:0_22:5)	PE	(18:0_22:5)	793.562	21.1393	A	7.69	389000	275000	401000	429000	600000	304000	570000	605000	829091	828913	1.35816e+06	829046
PE(18:0_22:6)	PE	(18:0_22:6)	791.547	19.0708	A	7.69	3580	6250	7370	8210	3510	1280	2880	670	1140000	1.13982e+06	1.15889e+06	1.13996e+06
PE(18:0_22:6)	PE	(18:0_22:6)	791.547	20.1405	A	30.77	1300000	1650000	1710000	1720000	4240000	2770000	2800000	3690000	6.03636e+06	6.03619e+06	9.81816e+06	6.03632e+06
PE(18:0_22:6)	PE	(18:0_22:6)	791.547	20.1921	A	46.15	1300000	1650000	1710000	1720000	4240000	2770000	2800000	3690000	6.03636e+06	6.03619e+06	9.81816e+06	6.03632e+06
PE(18:0_22:6)	PE	(18:0_22:6)	791.547	20.4739	A	7.69	323000	312000	332000	116000	68500	806000	606000	1520000	1.60364e+06	1.60346e+06	1.65165e+06	1.60359e+06
PE(18:1_17:0)	PE	(18:1_17:0)	731.547	22.245	B	15.38	11500	13400	10600	12700	77600	33400	33400	79500	111273	111095	164341	111228
PE(18:1_18:0)	PE	(18:1_18:0)	745.562	23.8733	B	7.69	27000	53600	40800	27700	2370	340000	3250	9100	1.28727e+06	1.28709e+06	1.26452e+06	1.28723e+06
PE(18:1_18:1)	PE	(18:1_18:1)	743.547	20.7207	A	38.46	150000	368000	243000	412000	1470000	688000	762000	1420000	6.32727e+06	6.32709e+06	6.9418e+06	6.32723e+06
PE(18:1_18:1)	PE	(18:1_18:1)	743.547	20.8364	A	23.08	126000	368000	274000	412000	1470000	688000	762000	1420000	3.09091e+06	3.09073e+06	3.09816e+06	3.09086e+06
PE(18:1_18:1)	PE	(18:1_18:1)	743.547	20.989	A	7.69	42300	22300	44200	13200	60000	73400	312000	139000	710909	710731	795614	710865
PE(18:1_18:2)	PE	(18:1_18:2)	741.531	18.4124	A	38.46	1060000	1560000	1160000	1300000	5840000	2850000	3480000	6330000	8.30909e+06	8.30891e+06	1.30182e+07	8.30905e+06
PE(18:1_18:2)	PE	(18:1_18:2)	741.531	18.4706	A	69.23	1060000	1560000	1160000	1300000	5840000	2850000	3480000	6330000	8.30909e+06	8.30891e+06	1.30182e+07	8.30905e+06
PE(18:1_18:2)	PE	(18:1_18:2)	741.531	18.7064	A	7.69	518000	782000	580000	690000	940000	897000	696000	944000	258182	258004	3.58725e+06	258137
PE(18:1_20:4)	PE	(18:1_20:4)	765.531	18.0614	A	7.69	472000	570000	592000	343000	1800000	1810000	1540000	2690000	1.36909e+06	1.36891e+06	2.61634e+06	1.36905e+06
PE(18:1_20:4)	PE	(18:1_20:4)	765.531	18.0769	A	7.69	472000	570000	592000	343000	1800000	1810000	1540000	2690000	1.36909e+06	1.36891e+06	1.93634e+06	1.36905e+06
PE(18:1_22:6)	PE	(18:1_22:6)	789.531	17.3005	A	7.69	501000	617000	552000	320000	579000	414000	353000	739000	1.78182e+06	1781640	2.9418e+06	1.78177e+06
PE(18:1_22:6)	PE	(18:1_22:6)	789.531	17.3398	A	30.77	501000	617000	552000	504000	685000	414000	353000	739000	1.78182e+06	1781640	2.9418e+06	1.78177e+06
PE(18:1_22:6)	PE	(18:1_22:6)	789.531	17.3964	A	30.77	501000	617000	552000	504000	253000	414000	353000	739000	1.78182e+06	1781640	3.02725e+06	1.78177e+06
PE(18:2_18:0)	PE	(18:2_18:0)	743.547	22.1168	B	7.69	4330	6070	31.8	9800	61900	64300	51300	127000	156182	156004	333978	156137
PE(18:2_18:2)	PE	(18:2_18:2)	739.515	16.472	A	69.23	188000	355000	216000	236000	519000	401000	428000	664000	1.51636e+06	1.51619e+06	2.01998e+06	1.51632e+06
PE(18:2_22:6)	PE	(18:2_22:6)	787.515	15.6586	A	30.77	64500	109000	83900	100000	79500	78000	65900	90000	252727	252549	338523	252683
PE(18:3_18:2)	PE	(18:3_18:2)	737.5	15.1009	B	23.08	19000	32000	19900	20700	18600	22800	20500	25800	131455	131276	156232	131410
PE(18:3_20:4)	PE	(18:3_20:4)	761.5	14.9882	C	7.69	0.108	0.822	1.04	0.123	1090	22600	3420	29.7	0	#VALUE!	#VALUE!	#VALUE!
PE(19:0_18:2)	PE	(19:0_18:2)	757.562	23.2518	B	15.38	7220	23300	27000	30600	86300	55500	56800	197000	187273	187095	158996	187228
PE(19:0_18:2)	PE	(19:0_18:2)	757.562	23.3162	A	7.69	21100	15700	27000	15500	86300	19400	26600	197000	150182	150004	142087	150137
PE(19:0_20:4)	PE	(19:0_20:4)	781.562	22.7871	A	7.69	9510	9490	12800	11300	68000	47800	63900	84300	124545	124367	220159	124501
PE(20:3_18:0)	PE	(20:3_18:0)	769.562	22.1751	B	7.69	9110	19200	13800	13200	5560	4060	13000	5990	104727	104549	162305	104683
PE(20:3_18:0)	PE	(20:3_18:0)	769.562	22.2459	B	15.38	73100	53000	79100	71900	162000	110000	92300	147000	556364	556185	779614	556319
PE(20:4_16:1)	PE	(20:4_16:1)	737.5	15.6863	B	23.08	25600	21300	27300	28400	38200	38300	21000	69000	185455	185276	258250	185410
PE(20:4_17:0)	PE	(20:4_17:0)	753.531	19.2112	B	30.77	31400	37700	16300	34500	230000	396000	368000	440000	376364	376185	925250	376319
PE(20:4_17:0)	PE	(20:4_17:0)	753.531	19.2974	B	15.38	31400	37700	26000	34500	511000	396000	368000	635000	436364	436185	918523	436319
PE(20:4_18:0)	PE	(20:4_18:0)	767.547	21.7886	B	7.69	7170	4580	10400	9370	68600	99600	47600	81000	65090.9	64912.7	138159	65046.4
PE(20:4_18:0)	PE	(20:4_18:0)	767.547	24.1767	B	23.08	40700	28100	38400	32400	111000	37700	84300	100000	89454.5	89276.4	166887	89410
PE(20:4_18:0)	PE	(20:4_18:0)	767.547	24.2041	B	23.08	40700	28100	38400	32400	111000	37700	84300	100000	89454.5	89276.4	166887	89410
PE(20:4_18:2)	PE	(20:4_18:2)	763.515	16.1579	B	84.62	44700	62000	55600	45600	12700	112000	95600	140000	552727	552549	690523	552683
PE(20:4_19:0)	PE	(20:4_19:0)	781.562	22.7015	B	7.69	8420	15900	20200	16100	37400	39500	16600	84300	101636	101458	207432	101592
PE(20:4_20:1)	PE	(20:4_20:1)	793.562	21.0421	B	7.69	355000	275000	393000	404000	434000	483000	529000	605000	829091	828913	949069	829046
PE(20:5_16:0)	PE	(20:5_16:0)	737.5	16.3415	B	7.69	25600	35800	23400	31700	94500	108000	96600	124000	225455	225276	337978	225410
PE(20:5_18:1)	PE	(20:5_18:1)	763.515	16.4959	B	15.38	32100	43100	30100	35000	51400	45500	52300	65300	300000	299822	337250	299955
PE(20:5_18:2)	PE	(20:5_18:2)	761.5	14.8542	B	7.69	3450	5710	5530	4440	5820	6690	6600	7850	60545.5	60367.3	70086.7	60500.9
PE(21:3_17:2)	PE	(21:3_17:2)	765.531	21.402	B	53.85	234000	340000	235000	300000	3160000	2340000	1840000	1900000	1.05091e+06	1.05073e+06	979978	1.05086e+06
PE(21:3_17:2)	PE	(21:3_17:2)	765.531	21.4547	B	61.54	234000	340000	261000	300000	3160000	2340000	1600000	2860000	1.05091e+06	1.05073e+06	1.23816e+06	1.05086e+06
PE(22:6_16:0)	PE	(22:6_16:0)	763.515	17.3013	B	7.69	690000	1040000	362000	852000	1600000	124000	384000	1400000	3000000	2.99982e+06	5.07634e+06	2.99996e+06
PE(22:6_16:1)	PE	(22:6_16:1)	761.5	15.1181	B	7.69	31400	28100	4.47	8990	5090	9170	5990	4420	26545.5	26367.3	26777.6	26500.9
PE(22:6_20:3)	PE	(22:6_20:3)	813.531	20.0354	B	7.69	121000	153000	81500	109000	56800	311000	163000	300000	60363.6	60185.5	95795.8	60319.1
PE(22:6_20:3)	PE	(22:6_20:3)	813.531	20.1158	B	53.85	144000	196000	210000	204000	435000	367000	294000	409000	71272.7	71094.5	119250	71228.2
PE(22:7_18:0)	PE	(22:7_18:0)	789.531	20.8534	B	7.69	274000	310000	354000	264000	755000	1660000	867000	1340000	15345.5	15167.3	174596	15300.9
PE(22:7_18:0)	PE	(22:7_18:0)	789.531	20.9362	B	7.69	274000	310000	354000	264000	759000	1660000	1380000	1670000	15600	15421.8	2850.36	15555.5
PE(22:7_18:1)	PE	(22:7_18:1)	787.515	18.0091	B	7.69	57400	55200	58400	36900	189000	170000	166000	238000	41090.9	40912.7	81977.6	41046.4
PE(24:0_18:1)	PE	(24:0_18:1)	829.656	35.9997	A	23.08	31500	64100	45000	61600	30700	62100	53900	33000	154364	154185	221796	154319
PE(O-16:1_20:2)	PE	(O-16:1_20:2)	727.552	22.4529	B	7.69	350000	749000	681000	393000	334000	558000	366000	277000	2.81818e+06	2.818e+06	3.94543e+06	2.81814e+06
PE(O-16:1_20:2)	PE	(O-16:1_20:2)	727.552	22.5585	B	7.69	427000	749000	681000	393000	334000	558000	133000	108000	465455	465276	1.5927e+06	465410
PE(O-16:1_20:2)	PE	(O-16:1_20:2)	727.552	23.2832	B	15.38	165000	234000	20700	223000	184000	270000	159000	244000	905455	905276	1.38598e+06	905410
PE(O-16:1_22:4)	PE	(O-16:1_22:4)	751.552	21.4381	B	7.69	106000	100000	156000	104000	83700	82000	82300	154000	1000000	999822	1.25598e+06	999955
PE(O-16:2_20:4)	PE	(O-16:2_20:4)	721.505	17.4862	B	7.69	81600	129000	99500	132000	77900	112000	136	109000	330909	330731	581069	330865
PE(O-17:1_20:4)	PE	(O-17:1_20:4)	737.536	19.8538	C	7.69	2080	10000	7810	5110	15700	21000	16100	19500	0	#VALUE!	#VALUE!	#VALUE!
PE(O-17:1_20:4)	PE	(O-17:1_20:4)	737.536	20.4568	C	7.69	20600	380	14700	28600	26300	17200	12500	15100	0	#VALUE!	#VALUE!	#VALUE!
PE(O-18:1_16:1)	PE	(O-18:1_16:1)	701.536	22.3612	A	15.38	561	1000	6980	12800	498000	586000	414000	608000	0	#VALUE!	#VALUE!	#VALUE!
PE(O-18:1_18:1)	PE	(O-18:1_18:1)	729.567	26.6892	C	7.69	111000	379000	341000	42700	141000	62700	3680	186000	612727	612549	1.1418e+06	612683
PE(O-20:1_22:6)	PE	(O-20:1_22:6)	803.583	25.2913	C	7.69	21500	2500	12300	70400	15000	16600	71000	54000	0	#VALUE!	#VALUE!	#VALUE!
PE(O-22:7_18:1)	PE	(O-22:7_18:1)	773.536	22.8137	C	7.69	64000	46200	85600	76100	70200	69600	66700	107000	102182	102004	251614	102137
PE(O-22:7_18:1)	PE	(O-22:7_18:1)	773.536	23.0414	C	7.69	14200	56000	11700	2690	13800	32000	51000	3680	26727.3	26549.1	74832.2	26682.7
PE(O-24:0_18:2)	PE	(O-24:0_18:2)	813.661	36.0678	C	7.69	0.00783	39700	794	0.0314	240000	15300	202000	63000	845.455	667.273	100459	800.909
PE(O-26:1_16:1)	PE	(O-26:1_16:1)	813.661	36.2797	C	7.69	3.58e-05	838	61900	0.00379	739000	1090000	955000	690000	1.35455e+06	1.35437e+06	2.89143e+06	1.3545e+06
PE(P-16:0_18:1)	PE	(P-16:0_18:1)	701.536	22.1471	B	76.92	311000	388000	357000	423000	192000	250000	209000	254000	1.35818e+06	1.358e+06	2.01634e+06	1.35814e+06
PE(P-16:0_18:1)	PE	(P-16:0_18:1)	701.536	22.2185	B	61.54	311000	388000	357000	423000	192000	250000	209000	254000	1.35818e+06	1.358e+06	2.01634e+06	1.35814e+06
PE(P-16:0_18:2)	PE	(P-16:0_18:2)	699.52	19.6042	B	84.62	313000	360000	317000	318000	985000	898000	413000	964000	561818	561640	1.51598e+06	561774
PE(P-16:0_18:2)	PE	(P-16:0_18:2)	699.52	19.7067	B	7.69	5660	217000	248000	16400	341000	818000	344000	422000	369091	368913	518159	369046
PE(P-16:0_18:2)	PE	(P-16:0_18:2)	699.52	19.7642	B	7.69	5660	217000	248000	16400	341000	818000	344000	422000	369091	368913	518159	369046
PE(P-16:0_20:4)	PE	(P-16:0_20:4)	723.52	18.7846	B	23.08	2220	80100	57000	112	46100	23400	11500	54500	476364	476185	519250	476319
PE(P-16:0_20:4)	PE	(P-16:0_20:4)	723.52	18.8581	B	7.69	1790	84400	145	3060	1780	13600	12000	28500	1.42545e+06	1.42528e+06	1.46307e+06	1425410
PE(P-16:0_20:4)	PE	(P-16:0_20:4)	723.52	19.1967	B	69.23	615000	1450000	1490000	1230000	3810000	2420000	1970000	4530000	3.45455e+06	3.45437e+06	6.63634e+06	3.4545e+06
PE(P-16:0_20:4)	PE	(P-16:0_20:4)	723.52	19.2732	B	23.08	590000	1450000	1490000	1230000	3810000	2670000	1970000	4530000	4.87273e+06	4.87255e+06	6.50907e+06	4.87268e+06
PE(P-16:0_20:4)	PE	(P-16:0_20:4)	723.52	19.3779	B	15.38	225000	650000	691000	366000	1360000	441000	562000	2040000	1.41273e+06	1.41255e+06	2.47089e+06	1.41268e+06
PE(P-16:0_20:5)	PE	(P-16:0_20:5)	721.505	17.4964	B	69.23	86100	124000	99700	136000	89800	114000	90700	119000	174545	174367	401069	174501
PE(P-16:0_20:5)	PE	(P-16:0_20:5)	721.505	17.681	B	7.69	52900	15900	1.07	74600	11000	13100	69.3	10400	108182	108004	105596	108137
PE(P-16:0_22:4)	PE	(P-16:0_22:4)	751.552	21.4359	B	30.77	109000	112000	164000	104000	83900	88000	78900	101000	1.00364e+06	1.00346e+06	1.2578e+06	1.00359e+06
PE(P-16:0_22:4)	PE	(P-16:0_22:4)	751.552	21.4831	B	38.46	109000	107000	164000	104000	79500	88000	78900	153000	1.00364e+06	1.00346e+06	1.2578e+06	1.00359e+06
PE(P-16:0_22:4)	PE	(P-16:0_22:4)	751.552	21.69	B	7.69	10400	8440	6750	17000	9240	14700	8290	8200	170909	170731	179614	170865
PE(P-16:0_22:5)	PE	(P-16:0_22:5)	749.536	18.8958	B	7.69	4110	24600	44500	7140	79800	56600	27700	109000	1.06727e+06	1.06709e+06	1.5367e+06	1.06723e+06
PE(P-16:0_22:5)	PE	(P-16:0_22:5)	749.536	19.3903	B	23.08	361000	598000	508000	549000	858000	488000	264000	806000	2.27273e+06	2.27255e+06	3.55452e+06	2.27268e+06
PE(P-16:0_22:5)	PE	(P-16:0_22:5)	749.536	19.4452	B	38.46	361000	598000	508000	549000	858000	488000	418000	806000	2.27273e+06	2.27255e+06	3.55452e+06	2.27268e+06
PE(P-16:0_22:5)	PE	(P-16:0_22:5)	749.536	19.6179	B	7.69	140000	303	28500	48400	595000	134000	408	147000	1480000	1.47982e+06	1.94796e+06	1.47996e+06
PE(P-16:0_22:6)	PE	(P-16:0_22:6)	747.52	18.4412	B	38.46	1160000	1670000	1490000	1330000	2070000	1860000	1220000	2490000	810909	810731	2.22907e+06	810865
PE(P-16:0_22:6)	PE	(P-16:0_22:6)	747.52	18.534	B	23.08	559000	2180000	2630000	2630000	3320000	3070000	2030000	3880000	8.34545e+06	8.34528e+06	1.19018e+07	8345410
PE(P-16:0_22:6)	PE	(P-16:0_22:6)	747.52	18.6103	B	53.85	559000	1340000	1140000	1290000	1250000	1210000	804000	1390000	6.56364e+06	6.56346e+06	1.13982e+07	6.56359e+06
PE(P-16:0_22:6)	PE	(P-16:0_22:6)	747.52	18.6809	B	23.08	624000	1340000	1140000	1290000	1250000	1210000	804000	1390000	5.01818e+06	5.018e+06	6.10725e+06	5.01814e+06
PE(P-16:1_20:4)	PE	(P-16:1_20:4)	721.505	16.8455	B	7.69	9.2	0.0635	15.1	755	8960	7600	2690	20300	36545.5	36367.3	39304.9	36500.9
PE(P-17:0_18:1)	PE	(P-17:0_18:1)	715.552	24.2496	B	7.69	13800	19100	13100	38900	10100	10200	10300	7790	54545.5	54367.3	84414	54500.9
PE(P-17:0_20:4)	PE	(P-17:0_20:4)	737.536	20.3221	B	7.69	12200	15200	14200	9540	11700	8320	14200	30300	48727.3	48549.1	41541.3	48682.7
PE(P-17:0_20:4)	PE	(P-17:0_20:4)	737.536	20.7325	B	7.69	40400	60100	55300	58800	76100	32600	26000	71200	70181.8	70003.6	123069	70137.3
PE(P-18:0_18:1)	PE	(P-18:0_18:1)	729.567	26.1192	C	7.69	584000	744000	690000	965000	323000	528000	440000	320000	2.63636e+06	2.63619e+06	2.2787e+06	2.63632e+06
PE(P-18:0_18:1)	PE	(P-18:0_18:1)	729.567	26.4186	B	38.46	485000	658000	587000	413000	286000	486000	302000	274000	2.14545e+06	2.14528e+06	3.24725e+06	2145410
PE(P-18:0_18:1)	PE	(P-18:0_18:1)	729.567	26.515	B	53.85	285000	658000	587000	413000	286000	486000	302000	274000	2.14545e+06	2.14528e+06	3.24725e+06	2145410
PE(P-18:0_18:1)	PE	(P-18:0_18:1)	729.567	26.8931	B	7.69	30300	95800	8310	105000	12900	48500	24700	9870	39272.7	39094.5	73486.7	39228.2
PE(P-18:0_18:2)	PE	(P-18:0_18:2)	727.552	23.2159	B	30.77	165000	264000	155000	210000	189000	270000	179000	234000	900000	899822	1.38034e+06	899955
PE(P-18:0_18:2)	PE	(P-18:0_18:2)	727.552	23.6103	B	7.69	19900	44100	31400	35400	35200	46200	20500	38600	196364	196185	211432	196319
PE(P-18:0_20:4)	PE	(P-18:0_20:4)	751.552	19.8814	B	7.69	20900	19200	29600	13800	31700	46500	25100	77500	83636.4	83458.2	117614	83591.8
PE(P-18:0_20:4)	PE	(P-18:0_20:4)	751.552	22.6302	B	46.15	499000	665000	635000	613000	579000	578000	581000	754000	2.69091e+06	2.69073e+06	3.96543e+06	2.69086e+06
PE(P-18:0_20:4)	PE	(P-18:0_20:4)	751.552	22.6896	B	46.15	499000	665000	635000	613000	579000	578000	581000	754000	2.69091e+06	2.69073e+06	3.96543e+06	2.69086e+06
PE(P-18:0_20:4)	PE	(P-18:0_20:4)	751.552	22.7684	B	7.69	499000	665000	635000	613000	579000	578000	581000	754000	1.53818e+06	1.538e+06	2.8127e+06	1.53814e+06
PE(P-18:0_20:5)	PE	(P-18:0_20:5)	749.536	20.4892	B	30.77	64100	85900	58100	96600	58700	67900	59500	75900	111091	110913	235069	111046
PE(P-18:0_20:5)	PE	(P-18:0_20:5)	749.536	20.5507	B	7.69	36500	85900	27900	96600	58700	67900	59500	65300	185455	185276	242159	185410
PE(P-18:0_20:5)	PE	(P-18:0_20:5)	749.536	20.6441	C	7.69	6220	14100	29700	43900	7650	46100	27300	13800	132727	132549	135069	132683
PE(P-18:0_22:4)	PE	(P-18:0_22:4)	779.583	25.3984	B	7.69	33800	32900	20000	37200	26400	24500	29900	44300	143091	142913	219432	143046
PE(P-18:0_22:5)	PE	(P-18:0_22:5)	777.567	22.6422	B	15.38	201	96.2	159	203	89.8	180	142	4520	27636.4	27458.2	82468.5	27591.8
PE(P-18:0_22:5)	PE	(P-18:0_22:5)	777.567	22.7095	B	92.31	49200	138000	104000	142000	84400	73900	88800	61300	476364	476185	821250	476319
PE(P-18:0_22:5)	PE	(P-18:0_22:5)	777.567	22.8836	B	7.69	211	10200	149	152	101	4110	13600	177	81090.9	80912.7	112814	81046.4
PE(P-18:0_22:6)	PE	(P-18:0_22:6)	775.552	21.7893	B	84.62	426000	631000	522000	347000	411000	499000	492000	575000	2400000	2.39982e+06	3.60907e+06	2.39996e+06
PE(P-18:0_22:6)	PE	(P-18:0_22:6)	775.552	21.9027	B	7.69	54300	386000	204000	404000	230000	4950	224000	411000	952727	952549	1.83634e+06	952683
PE(P-18:1_18:1)	PE	(P-18:1_18:1)	727.552	22.3183	B	7.69	221000	205000	592000	89800	152000	473000	95000	158000	483636	483458	465432	483592
PE(P-18:1_18:1)	PE	(P-18:1_18:1)	727.552	22.4579	B	46.15	310000	737000	681000	773000	338000	558000	390000	279000	2.92727e+06	2.92709e+06	4.06907e+06	2.92723e+06
PE(P-18:1_18:1)	PE	(P-18:1_18:1)	727.552	22.505	B	30.77	310000	737000	681000	773000	338000	558000	390000	279000	2.92727e+06	2.92709e+06	4.06907e+06	2.92723e+06
PE(P-18:1_18:1)	PE	(P-18:1_18:1)	727.552	22.5908	B	23.08	310000	737000	681000	683000	338000	558000	168000	121000	483636	483458	1.62543e+06	483592
PE(P-18:1_18:1)	PE	(P-18:1_18:1)	727.552	23.517	B	7.69	14100	69300	31400	52700	43500	54300	19500	37900	196364	196185	407069	196319
PE(P-18:1_18:2)	PE	(P-18:1_18:2)	725.536	19.7508	B	7.69	38000	198000	11200	149000	221000	142000	150000	352000	320000	319822	327050	319955
PE(P-18:1_18:2)	PE	(P-18:1_18:2)	725.536	20.2261	C	7.69	9550	54200	5380	2830	64900	48800	15500	10600	145091	144913	344869	145046
PE(P-18:1_22:5)	PE	(P-18:1_22:5)	775.552	19.7063	B	7.69	7950	11700	4570	0.335	4690	5470	11200	3600	49636.4	49458.2	65378.7	49591.8
PE(P-18:1_22:6)	PE	(P-18:1_22:6)	773.536	18.6672	B	84.62	879000	1190000	1090000	1180000	985000	667000	489000	1040000	1.67818e+06	1.678e+06	2.9618e+06	1.67814e+06
PE(P-18:2_18:1)	PE	(P-18:2_18:1)	725.536	19.9005	B	15.38	218000	292000	223000	148000	58200	286000	312000	500000	460000	459822	1.04907e+06	459955
PE(P-18:2_18:1)	PE	(P-18:2_18:1)	725.536	19.961	B	38.46	218000	292000	223000	171000	58200	342000	312000	500000	570909	570731	1.15998e+06	570865
PE(P-18:2_18:1)	PE	(P-18:2_18:1)	725.536	20.0088	B	38.46	218000	292000	223000	171000	58200	342000	312000	500000	570909	570731	1.15998e+06	570865
PE(P-18:2_18:1)	PE	(P-18:2_18:1)	725.536	20.0934	B	23.08	218000	292000	223000	331000	58200	440000	312000	500000	570909	570731	1.15998e+06	570865
PE(P-18:2_20:4)	PE	(P-18:2_20:4)	747.52	17.2455	B	23.08	48100	39200	54000	49400	103000	72300	56100	130000	490909	490731	639250	490865
PE(P-18:2_20:4)	PE	(P-18:2_20:4)	747.52	17.3219	B	23.08	48100	39200	54000	49400	103000	72300	56100	130000	490909	490731	639250	490865
PE(P-18:2_22:6)	PE	(P-18:2_22:6)	771.52	16.6633	B	23.08	43100	55700	43300	53500	52400	25200	20000	73200	151273	151095	255432	151228
PE(P-18:3_20:4)	PE	(P-18:3_20:4)	745.505	19.1733	B	23.08	147000	191000	179000	148000	391000	307000	181000	526000	192727	192549	294523	192683
PE(P-18:3_20:4)	PE	(P-18:3_20:4)	745.505	19.2113	B	23.08	147000	191000	179000	148000	391000	352000	181000	526000	192727	192549	294523	192683
PE(P-18:3_22:6)	PE	(P-18:3_22:6)	769.505	18.5231	C	7.69	230000	267000	242000	244000	320000	277000	153000	367000	270909	270731	337796	270865
PE(P-18:3_22:6)	PE	(P-18:3_22:6)	769.505	18.6038	C	7.69	230000	267000	78200	244000	64700	277000	87900	367000	270909	270731	369978	270865
PE(P-18:3_22:6)	PE	(P-18:3_22:6)	769.505	18.704	B	7.69	21100	54800	78200	96800	74300	22300	110000	155000	157455	157276	218159	157410
PE(P-20:0_20:4)	PE	(P-20:0_20:4)	779.583	26.8533	B	7.69	8300	37800	18000	11600	2540	11700	9770	20300	90181.8	90003.6	13476.9	90137.3
PE(P-20:0_20:4)	PE	(P-20:0_20:4)	779.583	26.9947	B	23.08	77500	120000	92900	113000	79100	81400	61800	102000	314545	314367	479432	314501
PE(P-20:0_20:4)	PE	(P-20:0_20:4)	779.583	27.103	B	7.69	1150	48000	25100	39500	16900	36000	13600	36100	64545.5	64367.3	77432.2	64500.9
PE(P-20:0_20:4)	PE	(P-20:0_20:4)	779.583	27.2056	B	7.69	1890	7550	1780	11600	10100	4850	8000	5390	69636.4	69458.2	77268.5	69591.8
PE(P-20:1_18:2)	PE	(P-20:1_18:2)	753.567	23.3975	B	7.69	18200	25200	42000	19900	28100	25200	25700	49500	200000	199822	280523	199955
PE(P-20:3_18:1)	PE	(P-20:3_18:1)	751.552	26.4014	B	15.38	64600	108000	95000	114000	40600	68500	49900	41500	196364	196185	319978	196319
PE(P-20:3_18:1)	PE	(P-20:3_18:1)	751.552	26.4961	B	7.69	45900	108000	95000	114000	40600	68500	49900	41500	196364	196185	319978	196319
PE(P-20:3_20:4)	PE	(P-20:3_20:4)	773.536	22.5694	C	7.69	62100	86400	85500	81300	69900	69500	58700	93000	216364	216185	267250	216319
PE(P-20:3_20:4)	PE	(P-20:3_20:4)	773.536	22.6483	C	7.69	62100	46700	85500	81300	69900	69500	58700	93000	216364	216185	340887	216319
PE(P-20:4_18:1)	PE	(P-20:4_18:1)	749.536	22.5345	B	15.38	71500	76700	86800	51300	37200	57100	29600	26600	209091	208913	235250	209046
PE(P-20:4_18:1)	PE	(P-20:4_18:1)	749.536	22.5611	B	15.38	71500	65900	86800	109000	37200	57100	43900	26600	209091	208913	245978	209046
PE(P-27:1_15:0)	PE	(P-27:1_15:0)	813.661	35.5993	C	7.69	911000	1680000	179000	1060000	34200	53800	315	34000	2.85455e+06	2.85437e+06	3.94543e+06	2.8545e+06
PEt(O-12:0_18:3)	PEt	(O-12:0_18:3)	628.447	18.7927	C	7.69	497	0	0	458	1120	6670	0	892	113091	112913	161250	113046
PEt(O-12:0_20:3)	PEt	(O-12:0_20:3)	656.478	21.8536	C	7.69	0.0277	0.00305	83.4	56.2	27	2560	19.4	4850	44363.6	44185.5	90639.8	44319.1
PEt(O-12:0_20:3)	PEt	(O-12:0_20:3)	656.478	22.1186	C	7.69	5710	125	5.94	7520	37200	10500	26700	32600	2.72727e+06	2.72709e+06	3.58906e+06	2.72723e+06
PEt(O-12:0_20:3)	PEt	(O-12:0_20:3)	656.478	22.7852	C	7.69	15700	3940	9.96e-05	0.405	2200	1450	2030	21.8	241818	241640	289029	241774
PEt(O-12:0_20:4)	PEt	(O-12:0_20:4)	654.462	18.4263	C	7.69	7390	4.74e-07	0	1.94e-07	7280	7600	3470	5660	100364	100185	186523	100319
PEt(O-12:0_20:4)	PEt	(O-12:0_20:4)	654.462	19.0215	C	7.69	14000	5190	0	1040	4700	5830	1810	5100	161273	161095	268887	161228
PEt(O-12:0_22:5)	PEt	(O-12:0_22:5)	680.478	19.5222	C	15.38	129000	17900	3210	0.825	102000	120000	62200	123000	110545	110367	48704.9	110501
PEt(O-12:0_22:5)	PEt	(O-12:0_22:5)	680.478	19.6041	C	7.69	129000	23300	3210	0.872	102000	133000	62200	123000	169091	168913	58159.5	169046
PEt(O-12:0_22:5)	PEt	(O-12:0_22:5)	680.478	19.6732	C	7.69	875	3880	59.1	0.000586	28100	58800	29200	42300	77636.4	77458.2	30749.6	77591.8
PEt(O-15:1_13:0)	PEt	(O-15:1_13:0)	604.447	9.2735	C	7.69	10200	20300	6780	19300	5170	5840	8630	13.1	28000	27821.8	40450.4	27955.5
PEt(O-15:1_13:0)	PEt	(O-15:1_13:0)	604.447	9.3678	C	30.77	18800	26100	20000	21800	8210	8920	10000	5640	62000	61821.8	97104.9	61955.5
PEt(P-9:0_19:0)	PEt	(P-9:0_19:0)	604.447	22.9425	C	7.69	238000	544000	418000	540000	109000	169000	153000	95300	254545	254367	232705	254501
PG(15:0_18:1)+D7:(s)	PG	(15:0_18:1)+D7:(s)	741.554	17.1723	A	61.54	39900	42900	36100	43300	49100	34600	51600	35200	6218.18	7818.18	6236.36	6272.73
PG(18:1_18:2)	PG	(18:1_18:2)	772.525	15.2695	A	46.15	7620	9580	8630	10500	55500	61900	125000	46800	0	0	94341.3	0
PG(18:1_18:3)	PG	(18:1_18:3)	770.51	13.9929	A	23.08	5810	8160	5840	8240	59500	84100	144000	44700	167818	167640	228341	167774
PG(18:1_22:6)	PG	(18:1_22:6)	820.525	14.7191	A	23.08	2500	3970	3860	3860	22700	17600	29300	23900	93818.2	93640	114250	93773.6
PG(18:2_18:2)	PG	(18:2_18:2)	770.51	13.9449	A	46.15	5780	8160	4920	7480	52200	77100	144000	44700	111091	110913	171614	111046
PG(18:2_18:2)	PG	(18:2_18:2)	770.51	18.9861	A	7.69	374000	504000	416000	638000	664000	697000	735000	974000	1340000	1.33982e+06	2.73634e+06	1.33996e+06
PG(18:2_20:4)	PG	(18:2_20:4)	794.51	18.7221	C	7.69	654	2760	356000	9170	438000	578	161000	16200	164545	164367	720887	164501
PG(18:2_22:6)	PG	(18:2_22:6)	818.51	13.3457	A	7.69	3350	6700	10400	5990	33.5	7.74	30	15.4	142364	142185	178741	142319
PG(18:2_22:6)	PG	(18:2_22:6)	818.51	13.4674	A	46.15	19000	48900	13200	14200	163000	254000	180000	217000	0	#VALUE!	#VALUE!	#VALUE!
PG(22:6_22:6)	PG	(22:6_22:6)	866.51	12.9679	A	15.38	948	2590	2960	1050	20.9	7670	6960	10600	6290.91	6112.73	7323.09	6246.36
PG(28:0_16:1)	PG	(28:0_16:1)	888.682	35.0685	C	46.15	270000	172000	105000	156000		835	1040		121273	121095	169978	121228
PG(28:0_18:1)	PG	(28:0_18:1)	916.713	34.5546	C	7.69	449000	399000	328000	498000	622	1600	4100	0	540000	539822	709614	539955
PG(28:0_18:1)	PG	(28:0_18:1)	916.713	35.4851	C	7.69	542000	495000	562000	557000	2.44e-07	1.98	2.95e-05	2.9e-06	585455	585276	761796	585410
PG(28:0_18:1)	PG	(28:0_18:1)	916.713	36.175	C	61.54	1380000	1790000	742000	1940000	2260	3940	26100	6930	592727	592549	837978	592683
PG(28:0_18:2)	PG	(28:0_18:2)	914.698	35.3519	C	61.54	648000	704000	432000	1000000		0	2280		164000	163822	52704.9	163955
PG(28:0_18:3)	PG	(28:0_18:3)	912.682	32.9265	C	7.69	6430	8910	8880	24900					12727.3	12549.1	14741.3	12682.7
PG(28:0_18:3)	PG	(28:0_18:3)	912.682	33.3564	C	38.46	190000	213000	134000	330000					241818	241640	326341	241774
PG(28:1_16:0)	PG	(28:1_16:0)	888.682	35.4537	C	7.69	66600	108000	6360	28100		0.00617	0.00765		84363.6	84185.5	107796	84319.1
PG(28:1_18:2)	PG	(28:1_18:2)	912.682	33.0742	C	15.38	12000	8910	9380	29200					18727.3	18549.1	12214	18682.7
PG(28:1_18:2)	PG	(28:1_18:2)	912.682	33.4627	C	7.69	103000	169000	91200	176000					232727	232549	284159	232683
PG(30:0_16:0)	PG	(30:0_16:0)	918.729	36.1669	C	7.69	370000	196000	33400	121000			0		483636	483458	698523	483592
PG(30:0_18:1)	PG	(30:0_18:1)	944.745	36.4677	C	38.46	945000	1040000	254000	376000		0			1240000	1.23982e+06	1.67634e+06	1.23996e+06
PG(30:0_18:2)	PG	(30:0_18:2)	942.729	35.47	C	15.38	55000	47400	0.0698	7040	1130				70545.5	70367.3	90977.6	70500.9
PG(30:0_18:2)	PG	(30:0_18:2)	942.729	35.5084	C	15.38	55000	76900	0.0258	13900	1150				54000	53821.8	60704.9	53955.5
PG(30:0_18:2)	PG	(30:0_18:2)	942.729	35.6459	C	23.08	32000	24500	3.91	13600	23				318182	318004	439614	318137
PG(30:1_16:0)	PG	(30:1_16:0)	916.713	36.0758	C	7.69	158000	91600	25700	103000					696364	696185	895796	696319
PG(O-18:1_18:2)	PG	(O-18:1_18:2)	758.546	26.2891	C	7.69	122000	146000	159000	152000					132909	132731	222705	132865
PG(O-24:0_18:2)	PG	(O-24:0_18:2)	844.656	36.7071	C	7.69	2700000	1270000	1700000	1760000	272000	366000	703000	233000	529091	528913	999978	529046
PG(O-26:1_16:0)	PG	(O-26:1_16:0)	846.671	38.071	C	7.69	324000	331000	52500	523000	620000	1290000	1610000	428000	159818	159640	181614	159774
PG(O-27:0_16:0)	PG	(O-27:0_16:0)	862.703	39.069	C	7.69	3740000	4210000	3800000	4140000	1890000	2280000	3980000	1090000	400000	399822	312705	399955
PG(O-28:0_17:0)	PG	(O-28:0_17:0)	890.734	39.7953	C	7.69	2860000	2790000	2690000	2470000	1220000	836000	488000	199000	243636	243458	56341.3	243592
PG(O-28:0_20:6)	PG	(O-28:0_20:6)	920.687	36.7685	C	7.69	138000	2040000	1740000	2040000	17200	19300	9280	14300	370909	370731	430887	370865
PI(18:0_20:3)	PI	(18:0_20:3)	888.573	19.4257	A	7.69	4760	9140	7940	10300	72300	63800	57500	85900	47636.4	47458.2	127796	47591.8
PI(18:0_20:4)	PI	(18:0_20:4)	886.557	17.639	C	7.69	14100	13200	16900	21500	8420	107000	6580	17000	0	#VALUE!	#VALUE!	#VALUE!
PI(18:0_20:5)	PI	(18:0_20:5)	884.542	16.0134	A	15.38	416000	415000	477000	437000	557000	460000	499000	510000	0	#VALUE!	#VALUE!	#VALUE!
PI(18:1_20:4)	PI	(18:1_20:4)	884.542	15.1661	B	7.69	1.97	16200	11400	82200	0.00447	2.09	3.03	7180	0	#VALUE!	#VALUE!	#VALUE!
PI(18:1_20:4)	PI	(18:1_20:4)	884.542	15.287	A	15.38	370	53900	48000	867	0.9	405	590	365000	0	#VALUE!	#VALUE!	#VALUE!
PI(18:2_16:0)	PI	(18:2_16:0)	834.526	15.7886	B	7.69	2410	3900	3090	4770	2530	12600	5450	2480	21636.4	21458.2	26323.1	21591.8
PI(18:2_16:0)	PI	(18:2_16:0)	834.526	15.9501	B	38.46	4760	7010	2540	1630	77800	81900	54400	64200	80727.3	80549.1	139614	80682.7
PI(18:2_18:0)	PI	(18:2_18:0)	862.557	18.6363	A	61.54	54700	76400	52400	58000	690000	734000	668000	720000	305455	305276	599250	305410
PI(18:2_18:0)	PI	(18:2_18:0)	862.557	18.7382	B	7.69	21200	27100	2490	19000	214000	175000	275000	395000	162000	161822	220341	161955
PI(19:0_20:4)	PI	(19:0_20:4)	900.573	19.3076	C	7.69	1120	0	0	4980	15100	5590	22200	19800	0	#VALUE!	#VALUE!	#VALUE!
PI(20:4_16:0)	PI	(20:4_16:0)	858.526	15.4277	B	7.69	24.4	18.2	14.3	312	15.5	8.93	12.9	372	39272.7	39094.5	39256.2	39228.2
PI(20:4_16:0)	PI	(20:4_16:0)	858.526	15.7532	B	84.62	42000	45700	36300	41900	224000	152000	105000	187000	241818	241640	395250	241774
PI(20:4_17:0)	PI	(20:4_17:0)	872.542	16.961	B	15.38	3020	1320	2070	4730	59600	32300	28900	54800	52727.3	52549.1	85232.2	52682.7
PI(20:4_18:0)	PI	(20:4_18:0)	886.557	18.2179	A	92.31	330000	400000	422000	362000	1750000	1580000	1300000	2400000	2.30909e+06	2.30891e+06	3.9927e+06	2.30905e+06
PI(20:4_18:0)	PI	(20:4_18:0)	886.557	18.3185	A	46.15	17300	278000	3520	120000	7860	1290000	728000	1590000	800000	799822	1.07634e+06	799955
PI(20:4_18:1)	PI	(20:4_18:1)	884.542	16.061	A	46.15	44700	38400	28000	32700	63800	31100	37200	64700	134000	133822	250505	133955
PI(20:4_18:1)	PI	(20:4_18:1)	884.542	16.2204	B	7.69	2940	2360	0	447	1420	2350	949	97400	22545.5	22367.3	22850.4	22500.9
PI(22:6_18:0)	PI	(22:6_18:0)	910.557	17.2946	C	7.69	6610	15500	18600	8990	4910		11600	14500	0	#VALUE!	#VALUE!	#VALUE!
PI(22:7_18:0)	PI	(22:7_18:0)	908.542	18.3064	B	15.38	110000	115000	111000	108000	375000	382000	305000	531000	141273	141095	207614	141228
PIP(P-13:1_23:0)	PIP	(P-13:1_23:0)	928.544	23.5761	C	7.69	17700	21000	14700	20700	122000	107000	53000	191000	53818.2	53640	79250.4	53773.6
PS(16:0_18:2)	PS	(16:0_18:2)	759.505	16.321	A	38.46	3310	2370	3900	6030	55900	18500	43600	61100	41272.7	41094.5	62868.5	41228.2
PS(16:0_20:4)	PS	(16:0_20:4)	783.505	15.8274	B	7.69	35			36.9	197		106	5630	0	#VALUE!	#VALUE!	#VALUE!
PS(17:0_18:2)	PS	(17:0_18:2)	773.521	17.161	B	7.69	2220	49.7	1.16e-07	3.86e-08	34300	6860	4310	18200	0	#VALUE!	#VALUE!	#VALUE!
PS(18:0_18:1)	PS	(18:0_18:1)	789.552	21.203	A	7.69	169000	56900	108000	141000	112000	62400	95700	90800	461818	461640	415832	461774
PS(18:0_18:1)	PS	(18:0_18:1)	789.552	21.3492	A	76.92	247000	352000	124000	335000	202000	203000	102000	96300	670909	670731	1.05089e+06	670865
PS(18:0_18:1)	PS	(18:0_18:1)	789.552	21.4553	B	7.69	63000	4330	38300	146000	73900	45000	20800	49200	112000	111822	429432	111955
PS(18:0_18:2)	PS	(18:0_18:2)	787.536	13.9574	A	7.69	5770	7730	4920	7490	52300	77300	144000	45300	111818	111640	171250	111774
PS(18:0_18:2)	PS	(18:0_18:2)	787.536	18.9196	A	23.08	374000	203000	249000	638000	595000	391000	733000	670000	1.39273e+06	1.39255e+06	2803614	1.39268e+06
PS(18:0_18:2)	PS	(18:0_18:2)	787.536	18.978	A	69.23	374000	203000	421000	638000	812000	719000	733000	979000	1.39273e+06	1.39255e+06	2803614	1.39268e+06
PS(18:0_20:3)	PS	(18:0_20:3)	813.552	19.8165	A	15.38	35200	36700	58500	55800	44700	65400	63900	47300	53636.4	53458.2	258178	53591.8
PS(18:0_20:3)	PS	(18:0_20:3)	813.552	19.885	A	7.69	51100	59400	58500	62400	81200	70000	63900	87800	110545	110367	285069	110501
PS(18:0_20:4)	PS	(18:0_20:4)	811.536	15.9294	A	7.69	0	0	584	1320	1200	1960	3520	1920	676364	676185	684105	676319
PS(18:0_20:4)	PS	(18:0_20:4)	811.536	18.5289	A	7.69	569000	698000	469000	694000	633000	741000	307000	1060000	236364	236185	674523	236319
PS(18:0_20:4)	PS	(18:0_20:4)	811.536	18.6309	A	15.38	664000	801000	786000	787000	434000	813000	617000	1460000	747273	747095	1.05998e+06	747228
PS(18:0_20:4)	PS	(18:0_20:4)	811.536	18.6782	A	84.62	664000	801000	786000	787000	977000	813000	617000	1460000	736364	736185	1643614	736319
PS(18:0_20:4)	PS	(18:0_20:4)	811.536	18.7183	A	30.77	664000	801000	786000	787000	977000	813000	617000	1460000	736364	736185	1643614	736319
PS(18:0_22:4)	PS	(18:0_22:4)	839.568	20.7533	A	15.38	35600	32100	37000	40700	18100	33900	26400	55600	52181.8	52003.6	117905	52137.3
PS(18:0_22:5)	PS	(18:0_22:5)	837.552	18.6281	A	61.54	383000	549000	456000	632000	248000	300000	257000	349000	201818	201640	332705	201774
PS(18:0_22:5)	PS	(18:0_22:5)	837.552	18.6625	A	92.31	383000	549000	456000	632000	248000	300000	257000	349000	201818	201640	332705	201774
PS(18:0_22:6)	PS	(18:0_22:6)	835.536	17.6308	A	7.69	0.156	0.032	0.0187	10400	0.0285	1.02	211	130	0	#VALUE!	#VALUE!	#VALUE!
PS(18:0_22:6)	PS	(18:0_22:6)	835.536	18.0479	A	76.92	813000	900000	926000	975000	1150000	961000	828000	1310000	2.41818e+06	2.418e+06	3.9618e+06	2.41814e+06
PS(18:0_22:6)	PS	(18:0_22:6)	835.536	18.4219	A	7.69	0.00638	0.0873	126	8210	2620	15100	0.923	31400	0	#VALUE!	#VALUE!	#VALUE!
PS(18:1_18:0)	PS	(18:1_18:0)	789.552	21.5356	B	7.69	63000	345000	38300	146000	73900	45000	20800	49200	112000	111822	407978	111955
PS(18:1_18:2)	PS	(18:1_18:2)	785.521	16.5791	A	30.77	3370	5080	2830	3500	14000	9500	5380	4990	24363.6	24185.5	34334	24319.1
PS(18:1_22:0)	PS	(18:1_22:0)	845.615	30.2809	B	7.69	15700	7050	15300	11300	9970	12700	16000	7120	23272.7	23094.5	21741.3	23228.2
PS(18:1_22:6)	PS	(18:1_22:6)	833.521	15.8052	B	7.69	157	11400	2620	13000	20600	2270	7020	2950	0	#VALUE!	#VALUE!	#VALUE!
PS(18:1_24:1)	PS	(18:1_24:1)	871.63	28.8121	B	7.69	1210	7450	15300	50600	16800	13700	5220	4760	0	#VALUE!	#VALUE!	#VALUE!
PS(20:4_18:1)	PS	(20:4_18:1)	809.521	16.0773	C	7.69	1260	7510	4180	6680	12400	3140	3630	13900	0	#VALUE!	#VALUE!	#VALUE!
PS(20:4_18:1)	PS	(20:4_18:1)	809.521	16.2699	B	7.69	2270	2710	3600	4570	5920	3110	5250	9320	24909.1	24730.9	44195.8	24864.5
PS(22:0_18:1)	PS	(22:0_18:1)	845.615	30.1306	A	15.38	33700	34400	22300	50200	24100	32400	30000	20300	89454.5	89276.4	139250	89410
PS(22:6_18:1)	PS	(22:6_18:1)	833.521	15.731	A	15.38	18000	14000	14600	15100	24000	8160	6710	15400	71818.2	71640	100250	71773.6
PS(24:0_18:1)	PS	(24:0_18:1)	873.646	34.7881	A	23.08	116000	116000	84600	172000	90700	146000	96800	81900	347273	347095	527796	347228
PS(24:0_18:1)	PS	(24:0_18:1)	873.646	34.8916	A	7.69	61900	38300	28500	91000	7780	40900	30600	36800	97636.4	97458.2	160705	97591.8
PS(O-22:1_19:0)	PS	(O-22:1_19:0)	845.651	27.2299	B	7.69	63800	134000	189000	135000	46100	72300	71700	57400	0	#VALUE!	#VALUE!	#VALUE!
SM(d18:0_18:4)	SM	(d18:0_18:4)	724.552	16.3273	B	7.69	20.4	22.7	13.1	23.1	4.69	2.64	16.3	14.1	86727.3	86549.1	86705.6	86682.7
SM(d18:1_18:1)	SM	(d18:1_18:1)	728.583	16.8791	B	7.69	549	887	10.4	1760	868	8.54	590	30.6	59636.4	59458.2	64741.3	59591.8
SM(d18:1_20:0)	SM	(d18:1_20:0)	758.63	23.8018	B	7.69	70900	84700	59800	117000	30300	38700	12900	36200	117091	116913	174287	117046
SM(d18:1_24:3)	SM	(d18:1_24:3)	808.646	27.5711	B	15.38	153000	203000	190000	200000	92000	92200	79900	99300	250909	250731	447069	250865
SM(d32:1)	SM	(d32:1)	674.536	14.4936	B	23.08	36000	35900	38500	36900	51200	51200	30400	73300	98545.5	98367.3	132159	98500.9
SM(d33:1)	SM	(d33:1)	688.552	15.0882	B	7.69	27.3	20.2	11.5	29.4	16.8	5.8	22.3	19.4	25454.5	25276.4	17742.5	25410
SM(d33:1)	SM	(d33:1)	688.552	15.5231	B	69.23	132000	149000	173000	150000	87800	92600	80300	113000	341818	341640	549978	341774
SM(d34:0)	SM	(d34:0)	704.583	17.1991	B	7.69	27.2	0.987	2.32	3.34	2.15	0.13	1.56	1.93	68909.1	68730.9	68990.2	68864.5
SM(d34:0)	SM	(d34:0)	704.583	17.5201	B	23.08	186000	353000	66000	126000	227000	207000	8070	264000	187273	187095	310887	187228
SM(d34:0)	SM	(d34:0)	704.583	17.6225	B	61.54	546000	632000	522000	589000	380000	325000	311000	401000	794545	794367	1.29816e+06	794501
SM(d34:0)	SM	(d34:0)	704.583	17.64	B	23.08	546000	632000	522000	589000	380000	325000	311000	401000	701818	701640	1.20543e+06	701774
SM(d34:0)	SM	(d34:0)	704.583	17.8317	B	7.69	266000	84200	270000	106000	109000	64500	110000	118000	256364	256185	545978	256319
SM(d34:1)	SM	(d34:1)	702.568	15.9586	B	7.69	10800	14900	12700	4130000	2890000	5280	3260	13100	1.09273e+06	1.09255e+06	1.59826e+06	1.09268e+06
SM(d34:1)	SM	(d34:1)	702.568	16.5672	B	46.15	5920000	5130000	5890000	6370000	6790000	5740000	4630000	4510000	1.65273e+07	1.65271e+07	2.43273e+07	1.65272e+07
SM(d34:1)	SM	(d34:1)	702.568	16.6284	B	46.15	5920000	6360000	5890000	6370000	6790000	5740000	4630000	7200000	1.65273e+07	1.65271e+07	2.56909e+07	1.65272e+07
SM(d34:1)	SM	(d34:1)	702.568	16.6698	B	38.46	5920000	6360000	5890000	6370000	6790000	5740000	4630000	7200000	1.65273e+07	1.65271e+07	2.56909e+07	1.65272e+07
SM(d34:1)	SM	(d34:1)	702.568	16.8004	B	7.69	27400	11700	36400	47300	1910000	199000	40500	2170000	0	#VALUE!	#VALUE!	#VALUE!
SM(d34:1)	SM	(d34:1)	702.568	17.2001	B	23.08	65200	215000	19700	150000	118000	20400	18600	71100	241818	241640	448523	241774
SM(d34:1)	SM	(d34:1)	702.568	17.4891	B	7.69	3.47	0.000111	2120	2610	22900	1710	0.132	72400	0	#VALUE!	#VALUE!	#VALUE!
SM(d34:2)	SM	(d34:2)	700.552	14.7765	B	69.23	7700	9520	3620	6930	7590	7630	8550	9990	60363.6	60185.5	72123.1	60319.1
SM(d34:2)	SM	(d34:2)	700.552	14.8557	B	15.38	173000	173000	150000	181000	201000	182000	173000	243000	589091	588913	842159	589046
SM(d34:2)	SM	(d34:2)	700.552	15.0771	B	7.69	38000	9250	37900	23300	91600	34300	46100	59800	261818	261640	349614	261774
SM(d35:1)	SM	(d35:1)	716.583	18.0312	B	69.23	147000	199000	183000	169000	171000	127000	132000	189000	166364	166185	415614	166319
SM(d35:1)	SM	(d35:1)	716.583	18.1179	B	7.69	147000	96900	139000	169000	88900	63600	85700	116000	166727	166549	415978	166683
SM(d35:4)	SM	(d35:4)	710.536	15.4788	B	7.69	5550	6640	6760	3580	3110	1530	1320	3260	35272.7	35094.5	54504.9	35228.2
SM(d36:0)	SM	(d36:0)	732.615	20.5554	B	23.08	143000	233000	163000	227000	71300	106000	109000	96400	196364	196185	352705	196319
SM(d36:0)	SM	(d36:0)	732.615	20.5947	B	23.08	143000	233000	163000	227000	71300	106000	109000	96400	196364	196185	352705	196319
SM(d36:0)	SM	(d36:0)	732.615	20.6404	B	15.38	143000	233000	163000	227000	71300	68600	109000	96400	153455	153276	309796	153410
SM(d36:1)	SM	(d36:1)	730.599	19.3759	B	7.69	1100000	2730000	2290000	943000	1170000	1160000	1910000	797000	2.03636e+06	2.03619e+06	1.41089e+06	2.03632e+06
SM(d36:1)	SM	(d36:1)	730.599	19.4672	B	7.69	2050000	2730000	2290000	2180000	1980000	2430000	1910000	2450000	4.29091e+06	4.29073e+06	8.34543e+06	4.29086e+06
SM(d36:2)	SM	(d36:2)	728.583	17.2104	B	46.15	160000	93400	179000	173000	186000	206000	164000	215000	558182	558004	722887	558137
SM(d36:2)+D9:(s)	SM	(d36:2)+D9:(s)	737.64	16.8449	B	30.77	612000	464000	564000	633000	679000	730000	806000	635000	1.85455e+06	1.85437e+06	3.19816e+06	1.8545e+06
SM(d36:2)+D9:(s)	SM	(d36:2)+D9:(s)	737.64	16.8945	B	76.92	612000	464000	564000	633000	679000	730000	806000	635000	1.55091e+06	1.55073e+06	1.52543e+06	1.55086e+06
SM(d36:2)+D9:(s)	SM	(d36:2)+D9:(s)	737.64	16.9964	B	7.69	445000	362000	277000	267000	469000	597000	505000	273000	1.02545e+06	1.02528e+06	1343614	1025410
SM(d36:2)+D9:(s)	SM	(d36:2)+D9:(s)	737.64	17.395	B	7.69	27600	32700	11100	35600	27300	23300	30900	21600	28909.1	28730.9	27068.5	28864.5
SM(d36:3)	SM	(d36:3)	726.568	17.5453	B	15.38	27100	74500	41100	66300	38400	33200	18900	39500	18545.5	18367.3	47977.6	18500.9
SM(d36:4)	SM	(d36:4)	724.552	16.6217	B	53.85	474000	629000	507000	532000	604000	499000	338000	711000	1.26909e+06	1.26891e+06	3.2418e+06	1.26905e+06
SM(d36:4)	SM	(d36:4)	724.552	16.6596	B	76.92	474000	629000	507000	532000	604000	499000	338000	711000	1.26909e+06	1.26891e+06	3.2418e+06	1.26905e+06
SM(d36:5)	SM	(d36:5)	722.536	14.8217	B	7.69	5760	3200	5220	7410	5970	4810	5410	8940	54545.5	54367.3	73104.9	54500.9
SM(d37:1)	SM	(d37:1)	744.615	21.1758	B	38.46	146000	133000	122000	211000	54300	38900	35800	65400	236364	236185	356887	236319
SM(d37:1)	SM	(d37:1)	744.615	21.2989	B	7.69	42300	67300	47500	74500	19100	18100	18900	278	74727.3	74549.1	50704.9	74682.7
SM(d38:0)	SM	(d38:0)	760.646	24.6812	B	15.38	53200	55500	60000	84200	20500	56100	43900	29600	198182	198004	317250	198137
SM(d38:0)	SM	(d38:0)	760.646	24.7138	B	15.38	53200	55500	60000	84200	20500	56100	43900	29600	198182	198004	317250	198137
SM(d38:0)	SM	(d38:0)	760.646	24.7819	B	7.69	32400	19300	34200	72800	18900	32500	25400	18700	81636.4	81458.2	113578	81591.8
SM(d38:1)	SM	(d38:1)	758.63	23.0946	B	53.85	134000	90500	549000	267000	72900	186000	231000	415000	1.11818e+06	1.118e+06	1.44634e+06	1.11814e+06
SM(d38:1)	SM	(d38:1)	758.63	23.1862	B	30.77	66700	1120000	1060000	1190000	377000	624000	591000	698000	3.12727e+06	3.12709e+06	5.01452e+06	3.12723e+06
SM(d38:1)	SM	(d38:1)	758.63	23.2871	B	15.38	370000	391000	333000	470000	256000	236000	322000	110000	929091	928913	1.38016e+06	929046
SM(d38:2)	SM	(d38:2)	756.615	20.2724	B	15.38	149000	136000	159000	200000	95800	98900	95900	122000	187273	187095	426523	187228
SM(d38:2)	SM	(d38:2)	756.615	20.3203	B	23.08	149000	116000	159000	200000	70000	98900	95900	122000	187273	187095	426523	187228
SM(d38:2)	SM	(d38:2)	756.615	20.637	B	7.69	44000	45300	15000	89000	12700	22500	23200	9710	104909	104731	139250	104865
SM(d38:4)	SM	(d38:4)	752.583	19.4896	B	15.38	38300	81900	96300	54600	58800	59400	53700	24700	113636	113458	287614	113592
SM(d38:4)	SM	(d38:4)	752.583	19.5619	B	61.54	99300	189000	168000	147000	122000	162000	90700	213000	223636	223458	547250	223592
SM(d38:4)	SM	(d38:4)	752.583	19.66	B	7.69	60900	161000	72000	147000	117000	130000	90700	69100	223636	223458	193796	223592
SM(d39:1)	SM	(d39:1)	772.646	25.4206	B	46.15	168000	194000	165000	193000	108000	102000	104000	90200	122545	122367	345250	122501
SM(d39:1)	SM	(d39:1)	772.646	25.475	B	30.77	168000	194000	157000	193000	108000	55100	104000	90200	122545	122367	345250	122501
SM(d40:0)	SM	(d40:0)	788.677	29.444	B	7.69	146000	197000	165000	218000	79700	85300	98400	59400	440000	439822	620705	439955
SM(d40:0)	SM	(d40:0)	788.677	29.5345	B	15.38	146000	197000	165000	218000	79700	122000	95200	59400	381818	381640	562523	381774
SM(d40:0)	SM	(d40:0)	788.677	29.7872	B	7.69	38400	63500	45400	53400	26800	30700	25400	16600	131455	131276	127432	131410
SM(d40:1)	SM	(d40:1)	786.662	26.2266	B	7.69	2380	2300	1500	2680	1090	2700	734	429	352727	352549	360214	352683
SM(d40:1)	SM	(d40:1)	786.662	27.5977	B	15.38	2050000	2810000	2700000	2020000	1440000	1270000	1570000	1490000	6.74545e+06	6.74528e+06	8.65634e+06	6745410
SM(d40:1)	SM	(d40:1)	786.662	27.6477	B	30.77	2050000	2810000	2700000	2020000	1440000	1170000	1570000	1490000	4.96364e+06	4.96346e+06	5.61816e+06	4.96359e+06
SM(d40:1)	SM	(d40:1)	786.662	27.7116	B	38.46	2480000	2810000	2700000	2930000	1440000	1270000	1570000	1490000	6.74545e+06	6.74528e+06	8.65634e+06	6745410
SM(d40:1)	SM	(d40:1)	786.662	27.7385	B	30.77	2480000	2810000	2700000	2930000	1440000	1270000	1570000	1490000	6.74545e+06	6.74528e+06	7.2527e+06	6745410
SM(d40:1)	SM	(d40:1)	786.662	28.6973	B	7.69	60100	94500	65900	96300	31600	38800	46500	47100	164545	164367	278887	164501
SM(d40:2)	SM	(d40:2)	784.646	22.9914	B	7.69	87000	132000	64800	91600	77700	61400	66200	85800	396364	396185	461614	396319
SM(d40:2)	SM	(d40:2)	784.646	23.1185	B	15.38	125000	132000	115000	136000	77700	72100	66200	67200	396364	396185	622887	396319
SM(d40:2)	SM	(d40:2)	784.646	24.0855	B	30.77	383000	290000	407000	317000	285000	275000	285000	245000	692727	692549	1.23452e+06	692683
SM(d40:2)	SM	(d40:2)	784.646	24.1547	B	38.46	364000	419000	407000	317000	285000	152000	285000	220000	534545	534367	1.07634e+06	534501
SM(d40:2)	SM	(d40:2)	784.646	24.213	B	23.08	364000	419000	407000	317000	285000	152000	285000	220000	534545	534367	1.07634e+06	534501
SM(d40:2)	SM	(d40:2)	784.646	24.2863	B	23.08	194000	128000	407000	317000	285000	190000	285000	220000	378182	378004	919978	378137
SM(d40:2)	SM	(d40:2)	784.646	24.3881	B	7.69	107000	17400	173000	69400	126000	105000	40200	141000	381818	381640	597796	381774
SM(d40:2)	SM	(d40:2)	784.646	24.4584	B	7.69	43500	17400	80800	69400	56100	62700	40200	60900	138909	138731	275614	138865
SM(d40:3)	SM	(d40:3)	782.63	20.0813	B	15.38	34300	42700	57300	41100	18900	34800	22400	32500	83818.2	83640	173796	83773.6
SM(d41:0)	SM	(d41:0)	802.693	31.9907	B	7.69	6370	2830	6080	389	3200	3690	4410	1900	8800	8621.82	14395.8	8755.45
SM(d41:1)	SM	(d41:1)	800.677	29.4134	B	15.38	45600	42400	50000	37300	34000	29200	30500	34200	1.00545e+06	1.00528e+06	1.07725e+06	1005410
SM(d41:1)	SM	(d41:1)	800.677	30.3327	B	30.77	1090000	910000	1100000	382000	506000	647000	467000	459000	3.65455e+06	3.65437e+06	5.38907e+06	3.6545e+06
SM(d41:1)	SM	(d41:1)	800.677	30.3794	B	61.54	1090000	1290000	1380000	1300000	800000	647000	575000	667000	3.65455e+06	3.65437e+06	5.38907e+06	3.6545e+06
SM(d41:1)	SM	(d41:1)	800.677	30.4332	B	15.38	1090000	1290000	1380000	1300000	800000	647000	575000	667000	3.65455e+06	3.65437e+06	5.38907e+06	3.6545e+06
SM(d41:1)	SM	(d41:1)	800.677	30.5375	B	15.38	497000	838000	626000	344000	217000	341000	417000	376000	1.73818e+06	1.738e+06	2.76598e+06	1.73814e+06
SM(d41:1)	SM	(d41:1)	800.677	30.6808	B	30.77	327000	556000	349000	548000	152000	193000	107000	250000	1220000	1.21982e+06	1.51816e+06	1.21996e+06
SM(d41:1)	SM	(d41:1)	800.677	30.7436	B	30.77	327000	556000	349000	548000	152000	193000	107000	250000	1220000	1.21982e+06	1.51816e+06	1.21996e+06
SM(d41:1)	SM	(d41:1)	800.677	30.9123	B	7.69	262000	328000	325000	281000	167000	128000	96400	103000	798182	798004	751796	798137
SM(d41:1)	SM	(d41:1)	800.677	31.0024	B	23.08	397000	376000	465000	281000	427000	265000	156000	359000	1.41636e+06	1.41619e+06	2.09998e+06	1.41632e+06
SM(d41:2)	SM	(d41:2)	798.662	24.9844	B	7.69	21300	425000	12900	23500	13000	13700	17300	6700	126182	126004	147178	126137
SM(d41:2)	SM	(d41:2)	798.662	25.2537	B	7.69	83100	15800	71000	46000	48000	34800	16100	36400	267273	267095	361796	267228
SM(d41:2)	SM	(d41:2)	798.662	26.3823	B	23.08	146000	43600	265000	197000	178000	156000	142000	171000	589091	588913	840159	589046
SM(d41:2)	SM	(d41:2)	798.662	26.4737	B	30.77	142000	181000	265000	196000	178000	156000	142000	171000	523636	523458	779614	523592
SM(d42:0)	SM	(d42:0)	816.708	34.5485	B	7.69	43100	140000	114000	113000	83500	102000	65100	46800	146727	146549	308341	146683
SM(d42:0)	SM	(d42:0)	816.708	34.7582	B	30.77	132000	236000	172000	214000	109000	182000	125000	90500	190909	190731	395796	190865
SM(d42:0)	SM	(d42:0)	816.708	34.8568	B	15.38	151000	254000	179000	226000	95900	182000	128000	90500	312727	312549	338523	312683
SM(d42:1)	SM	(d42:1)	814.693	29.0714	B	30.77	202000	277000	237000	246000	114000	153000	106000	93000	552727	552549	805250	552683
SM(d42:1)	SM	(d42:1)	814.693	33.0366	B	7.69	147000	820000	470000	653000	375000	400000	486000	127000	1.96364e+06	1.96346e+06	2.2418e+06	1.96359e+06
SM(d42:1)	SM	(d42:1)	814.693	33.1093	B	30.77	1450000	1450000	397000	1180000	1070000	1380000	968000	834000	7.34545e+06	7.34528e+06	9.61816e+06	7345410
SM(d42:1)	SM	(d42:1)	814.693	33.2144	B	30.77	1450000	1450000	397000	2060000	1070000	1380000	1080000	1250000	7.34545e+06	7.34528e+06	9.14725e+06	7345410
SM(d42:1)	SM	(d42:1)	814.693	33.2815	B	30.77	1450000	1450000	397000	2060000	1070000	1380000	1080000	1250000	7.34545e+06	7.34528e+06	9.14725e+06	7345410
SM(d42:1)	SM	(d42:1)	814.693	33.5275	B	23.08	645000	1450000	982000	1250000	373000	670000	613000	809000	3.72727e+06	3.72709e+06	5.21089e+06	3.72723e+06
SM(d42:1)	SM	(d42:1)	814.693	33.5608	B	23.08	645000	1450000	982000	1250000	373000	670000	613000	809000	3.72727e+06	3.72709e+06	5.21089e+06	3.72723e+06
SM(d42:2)	SM	(d42:2)	812.677	25.109	B	7.69	45600	85000	33400	66900	37100	54500	39300	33200	978182	978004	989978	978137
SM(d42:2)	SM	(d42:2)	812.677	25.2548	B	7.69	60800	85000	45800	80900	45600	74300	56300	39500	1.61091e+06	1.61073e+06	1.72925e+06	1.61086e+06
SM(d42:2)	SM	(d42:2)	812.677	27.1353	B	23.08	5540000	1670000	4730000	3810000	2120000	2910000	2850000	2710000	8800000	8.79982e+06	8.41816e+06	8.79996e+06
SM(d42:2)	SM	(d42:2)	812.677	27.1775	B	61.54	5540000	1670000	4730000	4080000	2620000	2910000	2850000	2710000	8.30909e+06	8.30891e+06	1.06727e+07	8.30905e+06
SM(d42:2)	SM	(d42:2)	812.677	27.2758	B	30.77	5540000	1670000	5230000	3810000	2620000	2910000	2850000	2710000	8800000	8.79982e+06	1.48e+07	8.79996e+06
SM(d42:2)	SM	(d42:2)	812.677	27.3561	B	23.08	5540000	1670000	4730000	3810000	2290000	2910000	2850000	2710000	8.30909e+06	8.30891e+06	1.06727e+07	8.30905e+06
SM(d42:2)	SM	(d42:2)	812.677	27.4511	B	30.77	3170000	725000	2580000	3400000	1140000	1760000	1240000	1300000	6.83636e+06	6.83619e+06	9.72725e+06	6.83632e+06
SM(d42:2)	SM	(d42:2)	812.677	27.6564	B	7.69	589000	1430000	1020000	329000	332000	574000	506000	561000	712727	712549	1.47089e+06	712683
SM(d42:2)	SM	(d42:2)	812.677	28.9571	B	15.38	274000	176000	305000	344000	287000	264000	289000	257000	661818	661640	1233614	661774
SM(d42:2)	SM	(d42:2)	812.677	29.0119	B	69.23	274000	103000	270000	328000	251000	264000	289000	202000	661818	661640	1233614	661774
SM(d42:3)	SM	(d42:3)	810.662	23.6191	B	38.46	1540000	1850000	1820000	1810000	712000	1260000	1120000	1260000	2.70909e+06	2.70891e+06	5.3527e+06	2.70905e+06
SM(d42:3)	SM	(d42:3)	810.662	23.7108	B	53.85	1540000	1850000	1820000	1810000	1000000	1260000	1120000	1260000	2.38182e+06	2381640	5.02543e+06	2.38177e+06
SM(d42:3)	SM	(d42:3)	810.662	23.7665	B	30.77	1540000	1850000	1820000	1810000	1000000	1260000	1120000	1260000	2.38182e+06	2381640	5.02543e+06	2.38177e+06
SM(d42:3)	SM	(d42:3)	810.662	24.6808	B	7.69	26400	33600	34400	21400	21500	9680	22200	23100	141818	141640	204850	141774
SM(d43:1)	SM	(d43:1)	828.708	35.1783	B	7.69	40800	9480	44100	40100	32300	50500	42600	33100	114000	113822	139614	113955
SM(d43:1)	SM	(d43:1)	828.708	35.3458	B	7.69	22500	1580	7580	4010	14900	10100	19800	13000	0	#VALUE!	#VALUE!	#VALUE!
SM(d43:2)	SM	(d43:2)	826.693	29.8729	B	7.69	23900	28500	24200	29000	10600	15100	12700	15800	62363.6	62185.5	83286.7	62319.1
SM(d43:4)	SM	(d43:4)	822.662	30.4754	B	7.69	40800	63100	46400	31000	33900	40100	30100	30300	152000	151822	245432	151955
SM(d44:5)	SM	(d44:5)	834.662	27.197	B	46.15	297000	252000	367000	280000	161000	177000	193000	108000	441818	441640	541432	441774
SM(d44:5)	SM	(d44:5)	834.662	27.2719	B	38.46	297000	380000	367000	280000	161000	177000	193000	128000	441818	441640	739432	441774
SM(d44:6)	SM	(d44:6)	832.646	23.6343	B	7.69	45700	96800	67600	66500	98100	108000	73400	145000	203636	203458	382523	203592
SM(d44:6)	SM	(d44:6)	832.646	23.7086	B	15.38	43200	84000	67600	66500	98100	108000	39300	145000	203636	203458	384887	203592
SM(t33:1)	SM	(t33:1)	704.547	14.7181	B	7.69	10300	7580	16400	9780	5590	8520	3070	5590	13345.5	13167.3	22341.3	13300.9
SM(t34:1)	SM	(t34:1)	718.562	15.801	B	53.85	84800	72400	87200	91000	232000	130000	104000	183000	389091	388913	613978	389046
SM(t34:1)	SM	(t34:1)	718.562	15.8297	B	69.23	84800	72400	87200	91000	232000	130000	104000	183000	389091	388913	613978	389046
SM(t34:1)	SM	(t34:1)	718.562	15.8957	B	7.69	20500	5760	8610	29100	106000	29100	20700	66000	30545.5	30367.3	78886.7	30500.9
SM(t36:1)	SM	(t36:1)	746.594	18.1942	B	7.69	30200	27800	22.6	21600	5.61	40.4	69900	130000	44363.6	44185.5	122523	44319.1
SM(t36:1)	SM	(t36:1)	746.594	18.4003	B	38.46	40200	40500	42900	41200	176000	145000	123000	270000	330909	330731	499796	330865
SM(t36:1)	SM	(t36:1)	746.594	18.5553	B	7.69	5010	4540	2090	5340	7480	25500	3920	7990	0	#VALUE!	#VALUE!	#VALUE!
SM(t36:4)	SM	(t36:4)	740.547	11.2818	B	7.69	506	241	0	828	263	0	456	636	40363.6	40185.5	40404.2	40319.1
SM(t36:4)	SM	(t36:4)	740.547	15.81	B	7.69	6650	3980	3040	6200	9500	5150	6610	16500	17618.2	17440	37359.5	17573.6
SM(t40:1)	SM	(t40:1)	802.656	25.9562	B	7.69	5000	1740	1880	1400	0	3920	4130	5120	21454.5	21276.4	29977.6	21410
SM(t42:1)	SM	(t42:1)	830.688	30.8488	B	7.69	1270	2420	6380	1840	4260	5300	63.4	52.7	0	#VALUE!	#VALUE!	#VALUE!
SM(t42:1)	SM	(t42:1)	830.688	31.0359	B	7.69	29500	10800	14300	20000	45300	26400	36100	31500	114364	114185	172341	114319
SM(t42:2)	SM	(t42:2)	828.672	21.5055	B	7.69	13200	13400	18300	9560	33700	20000	23600	43900	95090.9	94912.7	112996	95046.4
SM(t42:2)	SM	(t42:2)	828.672	25.3876	B	15.38	112000	77500	71100	72600	19800	99700	136000	150000	385455	385276	578159	385410
SM(t42:2)	SM	(t42:2)	828.672	25.4601	B	46.15	112000	77500	71100	72600	19800	99700	136000	150000	385455	385276	578159	385410
SM(t42:2)	SM	(t42:2)	828.672	25.5444	B	23.08	112000	77500	71100	79600	162000	99700	89100	150000	385455	385276	578159	385410
SM(t42:2)	SM	(t42:2)	828.672	25.5826	B	23.08	112000	77500	78800	82300	162000	99700	141000	150000	385455	385276	578159	385410
SM(t42:3)	SM	(t42:3)	826.656	22.2601	B	7.69	16100	8390	7590	5360	34300	31900	35600	38900	110182	110004	125214	110137
SM(t42:3)	SM	(t42:3)	826.656	22.346	B	7.69	16600	8750	7600	6640	43100	31900	35600	38900	110182	110004	161759	110137
SM(t44:1)	SM	(t44:1)	858.719	34.9311	B	7.69	318000	230000	215000	186000			883		638182	638004	729614	638137
SPH(d17:0)	SPH	(d17:0)	287.282	4.0372	B	7.69	14500	12900	21100	1500	23900	12900	14000	10100	11727.3	11549.1	16450.4	11682.7
SPH(d20:1)	SPH	(d20:1)	327.314	10.6422	B	7.69	22700	24100	40700	21800	47700	36200	30700	42100	80000	79821.8	101214	79955.5
SQDG(17:1_17:1)	SQDG	(17:1_17:1)	818.521	19.0931	B	7.69	70100	98100	101000	102000	61200	40600	27000	57100	0	#VALUE!	#VALUE!	#VALUE!
SQDG(18:2_18:3)	SQDG	(18:2_18:3)	840.506	15.0425	B	23.08	2780	4480	4490	2270	30200	61300	125000	25200	0	#VALUE!	#VALUE!	#VALUE!
SQDG(18:3_18:3)	SQDG	(18:3_18:3)	838.49	13.8021	B	23.08	1390	3760	1770	3310	43900	65700	104000	35400	0	#VALUE!	#VALUE!	#VALUE!
SQDG(18:3_18:3)	SQDG	(18:3_18:3)	838.49	14.0085	B	7.69	0.153	1290	0.187	0.824	3280	1970	14100	1360	0	#VALUE!	#VALUE!	#VALUE!
TG(10:0_10:0_12:0)	TG	(10:0_10:0_12:0)	582.486	23.3792	B	7.69	18300	2700	22500	2630	971	650	968	905	50909.1	50730.9	74668.5	50864.5
TG(10:0_12:0_12:0)	TG	(10:0_12:0_12:0)	610.517	27.4176	B	7.69	41100	2920	89800	5770	11.2	3280	1070	1260	216364	216185	277978	216319
TG(10:0_12:0_12:0)	TG	(10:0_12:0_12:0)	610.517	27.4761	B	15.38	41100	1720	89800	3630	9.01	2880	573	505	216364	216185	287796	216319
TG(10:0_12:0_18:0)	TG	(10:0_12:0_18:0)	694.611	36.7937	B	15.38	437000	353000	771000	384000	62600	75300	64300	37400	480000	479822	583069	479955
TG(10:0_12:0_18:1)	TG	(10:0_12:0_18:1)	692.596	35.7173	B	7.69	372000	163000	700000	143000	16000	15000	17600	13800	990909	990731	1.23452e+06	990865
TG(10:0_14:0_18:0)	TG	(10:0_14:0_18:0)	722.642	37.9154	B	15.38	972000	51200	825000	619000	81000	77100	134000	65100	192727	192549	335432	192683
TG(10:0_14:0_18:2)	TG	(10:0_14:0_18:2)	718.611	35.9396	A	7.69	605000	437000	597000	433000	3980	16100	9820	10700	200000	199822	159978	199955
TG(10:0_16:0_16:0)	TG	(10:0_16:0_16:0)	722.642	38.1259	A	30.77	1070000	363000	966000	475000	86000	177000	70000	101000	265455	265276	376341	265410
TG(10:0_16:0_18:1)	TG	(10:0_16:0_18:1)	748.658	38.0106	A	46.15	9250000	6450000	9410000	8820000	675000	614000	963000	256000	3.63636e+06	3.63619e+06	4.29089e+06	3.63632e+06
TG(10:0_16:0_18:2)	TG	(10:0_16:0_18:2)	746.642	37.0587	A	92.31	19500000	18400000	11800000	19100000	1020000	1330000	1880000	672000	1.28727e+07	1.28725e+07	1.63818e+07	1.28727e+07
TG(10:0_16:0_18:3)	TG	(10:0_16:0_18:3)	744.627	36.2378	C	7.69	4000000	4330000	3170000	4510000	49600	72900	114000	90600	3.34545e+06	3.34528e+06	4.79816e+06	3345410
TG(10:0_16:0_20:5)	TG	(10:0_16:0_20:5)	768.627	36.2204	A	7.69	160000	104000	127000	233000	0.131	28.2	4.01	23.9	232727	232549	258523	232683
TG(10:0_16:0_22:6)	TG	(10:0_16:0_22:6)	794.642	36.4348	A	7.69	606000	517000	1.95	357	43.9	57.9	131	8440	863636	863458	1.18907e+06	863592
TG(10:0_16:1_18:2)	TG	(10:0_16:1_18:2)	744.627	35.9788	A	30.77	2470000	1040000	3640000	6070000	0	120000	164000	73900	2.05455e+06	2.05437e+06	2.19998e+06	2.0545e+06
TG(10:0_16:1_18:2)	TG	(10:0_16:1_18:2)	744.627	36.1029	A	61.54	1350000	5070000	4740000	6420000	181000	175000	162000	159000	5.61818e+06	5.618e+06	6.1818e+06	5.61814e+06
TG(10:0_18:1_18:2)	TG	(10:0_18:1_18:2)	772.658	37.1218	A	92.31	28600000	22700000	25500000	25300000	1610000	1860000	3090000	951000	2.12727e+07	2.12725e+07	2.77454e+07	2.12727e+07
TG(10:0_18:2_18:2)	TG	(10:0_18:2_18:2)	770.642	36.2218	A	84.62	14400000	16800000	11200000	14700000	471000	632000	946000	373000	16400000	1.63998e+07	21563614	1.64e+07
TG(10:0_18:2_18:3)	TG	(10:0_18:2_18:3)	768.627	35.3379	A	61.54	2330000	3520000	1650000	2510000	75300	74700	39700	19600	2.01818e+06	2.018e+06	2.89452e+06	2.01814e+06
TG(10:0_18:2_18:3)	TG	(10:0_18:2_18:3)	768.627	35.6465	A	7.69	1640000	2250000	1360000	1750000	36400	50600	56400	37100	767273	767095	810887	767228
TG(10:0_18:2_20:4)	TG	(10:0_18:2_20:4)	794.642	35.9606	A	7.69	1590000	1590000	319000	1510000	83300	68600	53200	52900	1.34909e+06	1.34891e+06	1.4418e+06	1.34905e+06
TG(10:0_18:2_22:6)	TG	(10:0_18:2_22:6)	818.642	35.1193	A	7.69	210000	102000	91200	254000	2430	1330	8310	845	327273	327095	422523	327228
TG(10:0_18:2_22:6)	TG	(10:0_18:2_22:6)	818.642	35.4766	A	23.08	42700	408000	371000	33000	13400	46200	41600	10300	729091	728913	729069	729046
TG(10:0_18:2_22:6)	TG	(10:0_18:2_22:6)	818.642	35.6011	A	7.69	68200	152000	13400	233000	2540	20000	5020	1220	54181.8	54003.6	109432	54137.3
TG(11:0_14:0_18:1)	TG	(11:0_14:0_18:1)	734.642	37.5788	A	7.69	976000	712000	763000	754000	64800	37500	66500	41500	374545	374367	385432	374501
TG(11:0_16:0_18:2)	TG	(11:0_16:0_18:2)	760.658	37.4045	A	15.38	246000	2570000	1330000	1440000	109000	316000	146000	190000	1.56364e+06	1.56346e+06	1483614	1.56359e+06
TG(11:0_16:0_18:2)	TG	(11:0_16:0_18:2)	760.658	37.5418	A	23.08	3490000	2430000	2360000	2430000	348000	347000	656000	235000	1080000	1.07982e+06	1.4218e+06	1.07996e+06
TG(11:0_16:0_18:2)	TG	(11:0_16:0_18:2)	760.658	37.6516	A	23.08	1940000	105000	1580000	887000	63100	47200	1900	97900	509091	508913	259978	509046
TG(11:0_18:1_18:2)	TG	(11:0_18:1_18:2)	786.674	37.3734	A	30.77	1940000	1840000	1350000	2030000	129000	120000	351000	54600	1.19636e+06	1.19619e+06	1.61452e+06	1.19632e+06
TG(11:0_18:1_18:2)	TG	(11:0_18:1_18:2)	786.674	37.5768	A	30.77	3810000	4800000	3690000	3610000	300000	358000	697000	279000	1.74909e+06	1.74891e+06	2.13998e+06	1.74905e+06
TG(11:0_18:2_18:2)	TG	(11:0_18:2_18:2)	784.658	36.5567	A	30.77	1760000	1120000	1490000	2120000	38600	27200	204000	72700	1.45455e+06	1.45437e+06	1.71816e+06	1.4545e+06
TG(11:0_18:2_18:2)	TG	(11:0_18:2_18:2)	784.658	36.6809	A	61.54	2640000	5190000	1930000	2770000	61900	97000	86300	43800	3.52727e+06	3.52709e+06	4.69816e+06	3.52723e+06
TG(11:0_18:2_18:3)	TG	(11:0_18:2_18:3)	782.642	35.8604	A	53.85	1360000	2200000	839000	1470000	8310	6750	33100	4030	1.71273e+06	1.71255e+06	2.29816e+06	1.71268e+06
TG(11:0_18:2_22:6)	TG	(11:0_18:2_22:6)	832.658	36.0309	B	7.69	190000	314000	90600	207000	0	0	0	0	241818	241640	334705	241774
TG(12:0_10:0_14:0)	TG	(12:0_10:0_14:0)	638.548	32.5067	A	15.38	27800	17600	33300	23300	2450	4680	1670	3430	131818	131640	144159	131774
TG(12:0_12:0_18:1)	TG	(12:0_12:0_18:1)	720.627	36.9162	A	23.08	2700000	981000	1960000	1440000	65900	64900	48900	49000	1.60545e+06	1.60528e+06	1.97998e+06	1605410
TG(12:0_12:0_18:2)	TG	(12:0_12:0_18:2)	718.611	36.0827	A	53.85	8240000	8080000	7660000	10400000	119000	64100	145000	83000	9.47273e+06	9.47255e+06	1.22e+07	9.47268e+06
TG(12:0_14:0_14:0)	TG	(12:0_14:0_14:0)	694.611	36.7149	A	7.69	437000	383000	327000	73900	62700	80400	65300	37400	480000	479822	514523	479955
TG(12:0_14:0_16:0)	TG	(12:0_14:0_16:0)	722.642	37.9826	A	30.77	1670000	1010000	824000	1100000	61400	205000	205000	81600	323636	323458	334523	323592
TG(12:0_14:0_16:0)	TG	(12:0_14:0_16:0)	722.642	38.0649	A	38.46	1670000	1330000	1960000	1400000	86000	205000	205000	101000	265455	265276	547978	265410
TG(12:0_14:0_18:1)	TG	(12:0_14:0_18:1)	748.658	37.9155	A	7.69	135000	1170000	603000	1180000	42900	282000	287000	82100	132000	131822	617250	131955
TG(12:0_14:0_18:1)	TG	(12:0_14:0_18:1)	748.658	38.0403	A	76.92	9250000	6450000	9410000	8820000	675000	614000	963000	338000	3.63636e+06	3.63619e+06	4.29089e+06	3.63632e+06
TG(12:0_14:0_18:1)	TG	(12:0_14:0_18:1)	748.658	38.1848	A	7.69	299000	225000	186000	276000	167000	34700	46300	82500	1.85455e+06	1.85437e+06	2.3218e+06	1.8545e+06
TG(12:0_14:0_18:2)	TG	(12:0_14:0_18:2)	746.642	36.9598	A	61.54	19500000	18400000	5720000	19100000	807000	1160000	1880000	346000	6.54545e+06	6.54528e+06	4.72725e+06	6545410
TG(12:0_14:0_18:2)	TG	(12:0_14:0_18:2)	746.642	37.0412	A	76.92	19500000	18400000	17500000	19100000	1020000	1330000	1880000	672000	1.28727e+07	1.28725e+07	1.63818e+07	1.28727e+07
TG(12:0_14:2_18:2)	TG	(12:0_14:2_18:2)	742.611	34.7372	A	7.69	77700	121000	50900	23700	37.3	34.3	2150	649	212727	212549	275796	212683
TG(12:0_15:2_18:2)	TG	(12:0_15:2_18:2)	756.627	35.3858	C	7.69	291000	604000	119000	366000	46.5	25.2	13.1	12.1	452727	452549	586887	452683
TG(12:0_16:0_18:2)	TG	(12:0_16:0_18:2)	774.674	38.1912	A	92.31	58100000	18100000	62200000	62700000	12000000	18500000	25800000	6980000	3.21818e+07	32181640	4.07273e+07	3.21818e+07
TG(12:0_16:0_22:6)	TG	(12:0_16:0_22:6)	822.674	37.5046	A	30.77	2350000	4920000	2520000	3040000	3890000	10400	47500	297	2.10909e+06	2.10891e+06	1.5878e+06	2.10905e+06
TG(12:0_16:2_18:2)	TG	(12:0_16:2_18:2)	770.642	35.8744	A	7.69	30300	1590000	15700	1120	19500	72600	18500	18800	343636	343458	350469	343592
TG(12:0_16:2_18:2)	TG	(12:0_16:2_18:2)	770.642	36.5296	A	15.38	331000	460000	157000	433000	23300	9720	0.402	14100	174000	173822	229069	173955
TG(12:0_18:2_16:3)	TG	(12:0_18:2_16:3)	768.627	35.5522	A	30.77	1310000	1410000	1060000	1350000	41100	17500	38700	26000	2.03636e+06	2.03619e+06	3.0618e+06	2.03632e+06
TG(12:0_18:2_18:3)	TG	(12:0_18:2_18:3)	796.658	36.3726	A	23.08	9170000	8980000	8900	4390	74100	401000	509000	162000	12800000	1.27998e+07	1.75091e+07	1.28e+07
TG(12:0_18:2_18:3)	TG	(12:0_18:2_18:3)	796.658	36.4941	A	61.54	5930000	12300000	7990000	2670000	493000	355000	508000	163000	1.94545e+07	1.94544e+07	2.06e+07	1.94545e+07
TG(12:0_18:2_20:5)	TG	(12:0_18:2_20:5)	820.658	36.3681	A	7.69	1430000	532000	1840000	1370000	109000	140000	253000	74700	2.38182e+06	2381640	2.89634e+06	2.38177e+06
TG(12:1_16:0_22:6)	TG	(12:1_16:0_22:6)	820.658	36.5625	B	7.69	1410000	1440000	1390000	2030000	38200	61000	59300	72000	674545	674367	1.5127e+06	674501
TG(12:1_18:1_16:2)	TG	(12:1_18:1_16:2)	770.642	36.6694	A	7.69	213000	22700000	283000	1990000	43800	65200	36400	44400	2.69091e+06	2.69073e+06	3.00234e+06	2.69086e+06
TG(12:1_18:2_18:3)	TG	(12:1_18:2_18:3)	794.642	35.6459	A	15.38	340000	634000	461000	644000	81000	74100	42500	62800	1.49636e+06	1.49619e+06	2.28743e+06	1.49632e+06
TG(13:0_14:0_18:2)	TG	(13:0_14:0_18:2)	760.658	37.1833	A	7.69	164000	183000	211000	400000	42100	57400	8350	8940	142727	142549	254523	142683
TG(13:0_14:0_18:2)	TG	(13:0_14:0_18:2)	760.658	37.3355	A	7.69	246000	2570000	887000	1440000	109000	221000	146000	122000	1.56364e+06	1.56346e+06	1.84907e+06	1.56359e+06
TG(13:0_16:0_18:2)	TG	(13:0_16:0_18:2)	788.689	38.5378	A	15.38	2150000	1050000	542000	982000	536000	562000	816000	443000	516364	516185	521796	516319
TG(13:0_16:1_18:1)	TG	(13:0_16:1_18:1)	788.689	38.359	A	7.69	2240000	1060000	710000	1130000	527000	570000	734000	356000	92000	91821.8	121841	91955.5
TG(13:0_18:2_18:2)	TG	(13:0_18:2_18:2)	812.689	37.5827	A	15.38	8120000	1940000	6040000	5410000	230000	296000	465000	154000	870909	870731	270887	870865
TG(13:0_18:2_18:2)	TG	(13:0_18:2_18:2)	812.689	37.7603	A	38.46	16900000	17500000	6460000	15600000	897000	571000	1190000	598000	3.65455e+06	3.65437e+06	4.99998e+06	3.6545e+06
TG(13:0_18:2_18:3)	TG	(13:0_18:2_18:3)	810.674	36.9994	A	23.08	2590000	3380000	2180000	2440000	158000	179000	337000	94700	2.12727e+06	2.12709e+06	2.87816e+06	2.12723e+06
TG(13:0_18:2_18:3)	TG	(13:0_18:2_18:3)	810.674	37.0176	A	30.77	2590000	3380000	838000	2440000	158000	179000	337000	110000	2.47273e+06	2.47255e+06	3223614	2.47268e+06
TG(14:0_14:0_16:0)	TG	(14:0_14:0_16:0)	750.674	39.1541	A	100	4490000	5380000	5430000	5740000	706000	1150000	1100000	516000	1.90909e+06	1.90891e+06	954523	1.90905e+06
TG(14:0_14:2_18:2)	TG	(14:0_14:2_18:2)	770.642	36.814	A	15.38	632000	535000	812000	769000	70000	93500	75700	31000	625455	625276	1.16543e+06	625410
TG(14:0_14:2_22:6)	TG	(14:0_14:2_22:6)	818.642	35.6581	A	7.69	695000	20800	24400	168000	4750	10500	6590	1240	54181.8	54003.6	91795.8	54137.3
TG(14:0_15:0_16:0)	TG	(14:0_15:0_16:0)	764.689	39.7337	A	7.69	357000	38000	211000	178000	50500	179000	76100	165	31272.7	31094.5	25795.8	31228.2
TG(14:0_15:0_16:0)	TG	(14:0_15:0_16:0)	764.689	39.8295	A	23.08	356000	39000	117000	195000	195000	193000	144000	172000	85272.7	85094.5	79977.6	85228.2
TG(14:0_15:0_16:0)	TG	(14:0_15:0_16:0)	764.689	39.8975	A	15.38	408000	124000	209000	195000	195000	193000	144000	62.4	85272.7	85094.5	79977.6	85228.2
TG(14:0_15:0_16:1)	TG	(14:0_15:0_16:1)	762.674	38.4998	A	7.69	215000	132000	127000	50100	49200	75500	35900	44800	54909.1	54730.9	55250.4	54864.5
TG(14:0_15:0_18:1)	TG	(14:0_15:0_18:1)	790.705	39.8116	A	23.08	4180000	2960000	4300000	3740000	1400000	1320000	1200000	867000	916364	916185	910887	916319
TG(14:0_15:0_18:2)	TG	(14:0_15:0_18:2)	788.689	38.7807	A	53.85	3260000	3090000	5110000	2890000	1610000	2040000	3080000	987000	809091	808913	1.00907e+06	809046
TG(14:0_15:0_22:6)	TG	(14:0_15:0_22:6)	836.689	37.7597	A	15.38	854000	1230000	449000	1660000	47200	13600	11900	22200	505455	505276	510887	505410
TG(14:0_15:0_22:6)	TG	(14:0_15:0_22:6)	836.689	38.0443	A	30.77	320000	311000	212000	502000	24.9	0.0218	0.0169	3630	189091	188913	192523	189046
TG(14:0_15:1_18:2)	TG	(14:0_15:1_18:2)	786.674	37.8008	A	15.38	2940000	864000	454000	1260000	183000	157000	403000	133000	124000	123822	449069	123955
TG(14:0_15:1_18:2)	TG	(14:0_15:1_18:2)	786.674	37.8532	A	23.08	1340000	1460000	1630000	1550000	139000	131000	474000	120000	680000	679822	765432	679955
TG(14:0_15:1_18:2)	TG	(14:0_15:1_18:2)	786.674	38.0949	A	7.69	87100	460000	227000	550000	24400	72000	84200	30200	176364	176185	154705	176319
TG(14:0_15:2_18:2)	TG	(14:0_15:2_18:2)	784.658	36.7295	A	38.46	2640000	5190000	1930000	2770000	61900	97000	86300	43800	3.52727e+06	3.52709e+06	4.69816e+06	3.52723e+06
TG(14:0_15:2_18:2)	TG	(14:0_15:2_18:2)	784.658	37.2809	A	7.69	476000	331000	343000	413000	6110	5910	18000	9650	349091	348913	673796	349046
TG(14:0_16:0_16:0)	TG	(14:0_16:0_16:0)	778.705	40.3677	A	15.38	13300000	15700000	16000000	14700000	2530000	5030000	5160000	1950000	4.14545e+06	4.14528e+06	4.50907e+06	4145410
TG(14:0_16:0_16:0)	TG	(14:0_16:0_16:0)	778.705	40.3968	A	92.31	13300000	15700000	16000000	14700000	2530000	5030000	5160000	1950000	4.14545e+06	4.14528e+06	4.50907e+06	4145410
TG(14:0_16:0_16:0)	TG	(14:0_16:0_16:0)	778.705	40.7601	A	23.08	55400	57600	65500	90500	87600	125000	145000	79500	27454.5	27276.4	60523.1	27410
TG(14:0_16:0_16:0)	TG	(14:0_16:0_16:0)	778.705	40.794	A	23.08	55400	57600	65500	90500	87600	125000	145000	79500	27454.5	27276.4	60523.1	27410
TG(14:0_16:0_16:1)	TG	(14:0_16:0_16:1)	776.689	38.9772	A	7.69	677000	2350000	1320000	921000	178000	464000	473000	87400	247273	247095	273978	247228
TG(14:0_16:0_16:1)	TG	(14:0_16:0_16:1)	776.689	39.164	A	84.62	43600000	30600000	37000000	38800000	6050000	7490000	9920000	3490000	1.60727e+07	1.60725e+07	1.91818e+07	1.60727e+07
TG(14:0_16:0_16:1)	TG	(14:0_16:0_16:1)	776.689	39.2099	A	46.15	43600000	30600000	13800000	38800000	6050000	7490000	9920000	3490000	1.60727e+07	1.60725e+07	1.91818e+07	1.60727e+07
TG(14:0_16:0_16:1)	TG	(14:0_16:0_16:1)	776.689	39.4772	A	7.69	80300	36300	683000	393000	78800	323	124000	99100	137273	137095	97100.9	137228
TG(14:0_16:0_16:3)	TG	(14:0_16:0_16:3)	772.658	37.6989	A	7.69	49700	381000	679000	399000	158000	39000	75200	35200	112727	112549	394159	112683
TG(14:0_16:0_16:3)	TG	(14:0_16:0_16:3)	772.658	37.9602	A	7.69	183000	183000	103000	180000	20200	42400	50600	7010	111636	111458	168341	111592
TG(14:0_16:0_17:1)	TG	(14:0_16:0_17:1)	790.705	39.9824	C	7.69	2460000	776000	714000	647000	575000	113000	70000	418000	254545	254367	138887	254501
TG(14:0_16:0_18:0)	TG	(14:0_16:0_18:0)	806.736	41.3228	A	46.15	6280000	6750000	7330000	6800000	275000	274000	356000	159000	2800000	2.79982e+06	3.16543e+06	2.79996e+06
TG(14:0_16:0_18:0)	TG	(14:0_16:0_18:0)	806.736	41.6365	A	92.31	49900000	50200000	54600000	47800000	11500000	18400000	22900000	6830000	1.06727e+07	1.06725e+07	7.89089e+06	1.06727e+07
TG(14:0_16:0_18:0)	TG	(14:0_16:0_18:0)	806.736	42.0059	A	15.38	5920000	1810000	6200000	3420000	123000	21400	605000	48200	1.81455e+06	1.81437e+06	2.32543e+06	1.8145e+06
TG(14:0_16:0_18:0)	TG	(14:0_16:0_18:0)	806.736	42.1491	A	7.69	7100000	5800000	7890000	7200000	359000	144000	836000	100000	2.49091e+06	2.49073e+06	1.9818e+06	2.49086e+06
TG(14:0_16:0_18:1)	TG	(14:0_16:0_18:1)	804.721	40.1489	A	15.38	7300000	4110000	5210000	7070000	400000	5100000	1630000	2440000	2.83636e+06	2.83619e+06	2783614	2.83632e+06
TG(14:0_16:0_18:1)	TG	(14:0_16:0_18:1)	804.721	40.3473	A	38.46	120000000	111000000	125000000	118000000	31400000	41900000	17800000	15800000	3.14545e+07	3.14544e+07	46763614	3.14545e+07
TG(14:0_16:0_18:1)	TG	(14:0_16:0_18:1)	804.721	40.3827	A	84.62	120000000	111000000	125000000	118000000	31400000	41900000	17800000	15800000	3.14545e+07	3.14544e+07	3.25454e+07	3.14545e+07
TG(14:0_16:0_18:1)	TG	(14:0_16:0_18:1)	804.721	40.4272	A	38.46	120000000	111000000	125000000	118000000	31400000	41900000	17800000	15800000	3.14545e+07	3.14544e+07	3.52363e+07	3.14545e+07
TG(14:0_16:0_18:1)	TG	(14:0_16:0_18:1)	804.721	40.8132	A	7.69	1760000	776000	1100000	420000	106000	707000	1240000	145000	585455	585276	849069	585410
TG(14:0_16:0_18:1)	TG	(14:0_16:0_18:1)	804.721	41.0913	A	7.69	644000	699000	712000	1110000	315000	448000	497000	169000	449091	448913	1.29634e+06	449046
TG(14:0_16:0_18:2)	TG	(14:0_16:0_18:2)	802.705	39.2281	A	84.62	62500000	118000000	207000000	140000000	57400000	96500000	109000000	37700000	7.54545e+07	7.54544e+07	5.21818e+07	7.54545e+07
TG(14:0_16:0_18:2)	TG	(14:0_16:0_18:2)	802.705	39.369	A	15.38	51700000	329000	69100000	129000	14600000	406000	16600000	14000000	2.61818e+07	26181640	2.25454e+07	2.61818e+07
TG(14:0_16:0_18:3)	TG	(14:0_16:0_18:3)	800.689	38.3993	A	15.38	309000	306000	364000	419000	603000	431000	747000	464000	53090.9	52912.7	51614	53046.4
TG(14:0_16:0_18:3)	TG	(14:0_16:0_18:3)	800.689	38.5894	A	23.08	16700000	15000000	14900000	16500000	5870000	6610000	4330000	3520000	5.10909e+06	5.10891e+06	6.29089e+06	5.10905e+06
TG(14:0_16:0_18:4)	TG	(14:0_16:0_18:4)	798.674	37.8173	A	15.38	3320000	2730000	2950000	2990000	36300	379000	26300	16400	2.72727e+06	2.72709e+06	2.38543e+06	2.72723e+06
TG(14:0_16:0_22:6)	TG	(14:0_16:0_22:6)	850.705	38.5212	A	76.92	4320000	3360000	4800000	3570000	319000	375000	345000	230000	1.09818e+06	1.098e+06	1.79816e+06	1.09814e+06
TG(14:0_16:0_22:6)	TG	(14:0_16:0_22:6)	850.705	38.7838	A	7.69	422000	380000	444000	223000	62100	52800	91900	38800	175091	174913	296705	175046
TG(14:0_16:0_22:6)	TG	(14:0_16:0_22:6)	850.705	38.874	A	23.08	422000	521000	444000	368000	85700	83300	147000	43000	296364	296185	361796	296319
TG(14:0_16:1_18:1)	TG	(14:0_16:1_18:1)	802.705	39.096	A	53.85	105000000	71500000	86400000	62500000	49600000	81600000	102000000	32400000	26000000	2.59998e+07	1.32727e+07	2.6e+07
TG(14:0_16:1_18:1)	TG	(14:0_16:1_18:1)	802.705	39.3223	A	38.46	118000000	118000000	97700000	76600000	51200000	52900000	15100000	14000000	1.90909e+07	1.90907e+07	3.29091e+07	1.90909e+07
TG(14:0_16:1_18:2)	TG	(14:0_16:1_18:2)	800.689	38.0827	A	92.31	177000000	126000000	157000000	85100000	20300000	24900000	37900000	6360000	7.41818e+07	74181640	1.05636e+08	7.41818e+07
TG(14:0_16:1_18:2)	TG	(14:0_16:1_18:2)	800.689	38.1108	A	69.23	177000000	126000000	157000000	163000000	20300000	24900000	37900000	6360000	7.41818e+07	74181640	1.05636e+08	7.41818e+07
TG(14:0_16:1_22:6)	TG	(14:0_16:1_22:6)	848.689	37.1856	A	15.38	12200000	9140000	12400000	28200000	1100000	1870000	1960000	740000	1.23091e+07	1.23089e+07	1.80182e+07	1.2309e+07
TG(14:0_16:2_18:2)	TG	(14:0_16:2_18:2)	798.674	37.349	A	38.46	98700000	81500000	78700000	96900000	3360000	5840000	8350000	1960000	7.34545e+07	7.34544e+07	9.8e+07	7.34545e+07
TG(14:0_16:2_18:2)	TG	(14:0_16:2_18:2)	798.674	37.4416	A	23.08	53100000	30000000	27600000	40600000	3360000	5840000	8350000	1960000	1.62545e+07	1.62544e+07	3.02363e+07	1.62545e+07
TG(14:0_17:1_16:2)	TG	(14:0_17:1_16:2)	786.674	37.5202	A	15.38	3810000	3020000	4110000	3610000	300000	358000	441000	216000	1.74909e+06	1.74891e+06	2.13998e+06	1.74905e+06
TG(14:0_18:0_16:1)	TG	(14:0_18:0_16:1)	804.721	40.0167	A	7.69	2880000	2180000	150000	3160000	48700	194000	357000	223000	139273	139095	134917	139228
TG(14:0_18:0_18:3)	TG	(14:0_18:0_18:3)	828.721	39.9124	A	15.38	89200000	76600000	34400000	85900000	17700000	27700000	34600000	9380000	2.12727e+07	2.12725e+07	1.52e+07	2.12727e+07
TG(14:0_18:1_17:3)	TG	(14:0_18:1_17:3)	812.689	38.1767	A	7.69	1600000	1740000	850000	395000	208000	190000	264000	53500	1.61273e+06	1.61255e+06	1415614	1.61268e+06
TG(14:0_18:1_18:2)	TG	(14:0_18:1_18:2)	828.721	39.1898	A	69.23	142000000	148000000	341000000	57300000	107000000	156000000	151000000	36500000	1.10364e+08	1.10363e+08	1.26e+08	1.10364e+08
TG(14:0_18:1_20:2)	TG	(14:0_18:1_20:2)	856.752	35.6052	C	7.69	366000	216000	20800	92700	1250	0	3.36	0	854545	854367	1.09089e+06	854501
TG(14:0_18:2_16:3)	TG	(14:0_18:2_16:3)	796.658	36.6319	A	30.77	1600000	2010000	4660	1260000	74000	34500	158000	17400	310909	310731	667250	310865
TG(14:0_18:2_16:3)	TG	(14:0_18:2_16:3)	796.658	36.6977	A	30.77	4730000	20500	34200	2710000	310000	648000	755000	79400	1.70545e+07	1.70544e+07	2.22073e+07	1.70545e+07
TG(14:0_18:2_16:3)	TG	(14:0_18:2_16:3)	796.658	36.9971	A	7.69	3540000	2560000	2050000	2780000	40700	55000	669000	216000	3.14545e+06	3.14528e+06	4.55998e+06	3145410
TG(14:0_18:2_18:2)	TG	(14:0_18:2_18:2)	826.705	38.2342	A	84.62	151000000	406000000	270000000	212000000	35700000	36200000	147000000	20800000	1.83636e+08	1.83636e+08	2.15636e+08	1.83636e+08
TG(14:0_18:2_18:3)	TG	(14:0_18:2_18:3)	824.689	37.5179	A	76.92	106000000	72800000	72900000	95200000	7920000	24900000	21800000	11000000	2.12727e+07	2.12725e+07	1.12727e+07	2.12727e+07
TG(14:0_18:2_18:3)	TG	(14:0_18:2_18:3)	824.689	37.5506	A	15.38	106000000	72800000	72900000	95200000	7920000	24900000	21800000	11000000	2.12727e+07	2.12725e+07	1.12727e+07	2.12727e+07
TG(14:0_18:2_18:4)	TG	(14:0_18:2_18:4)	822.674	36.7898	A	46.15	14200000	12000000	8000000	14300000	1360000	1620000	2670000	938000	2.92727e+07	2.92725e+07	3.38727e+07	2.92727e+07
TG(14:0_18:2_18:4)	TG	(14:0_18:2_18:4)	822.674	37.0164	A	30.77	892000	1160000	665000	988000	248000	299000	288000	122000	292727	292549	390887	292683
TG(14:0_18:2_18:4)	TG	(14:0_18:2_18:4)	822.674	37.1594	A	38.46	6860000	4770000	4630000	9070000	70200	56900	251000	141000	5.47273e+06	5.47255e+06	3.5327e+06	5.47268e+06
TG(14:0_18:2_18:4)	TG	(14:0_18:2_18:4)	822.674	37.3672	A	23.08	3690000	2770000	5410000	4470000	887000	1840000	1240000	390000	7.25455e+06	7.25437e+06	9.2727e+06	7.2545e+06
TG(14:0_18:2_22:6)	TG	(14:0_18:2_22:6)	874.705	37.5963	A	30.77	18900000	16200000	20700000	19500000	352000	299000	272000	319000	9.78182e+06	9781640	7.59998e+06	9.78177e+06
TG(14:0_18:2_22:6)	TG	(14:0_18:2_22:6)	874.705	37.6313	A	23.08	692000	779000	640000	212000	76800	66800	32900	56400	140000	139822	143250	139955
TG(14:0_21:0_20:1)	TG	(14:0_21:0_20:1)	902.83	45.1282	A	15.38	3610000	6590000	6150000	6920000	106000	85000	104000	82400	1.05636e+07	1.05635e+07	1.4e+07	1.05636e+07
TG(14:0_22:1_30:1)	TG	(14:0_22:1_30:1)	1054.99	52.909	A	7.69	166000	134000	69800	245000	4570	769	3930		418182	418004	448887	418137
TG(14:0_22:5_24:6)	TG	(14:0_22:5_24:6)	952.752	37.829	B	7.69	1040000	656000	1240000	540000	12300	8490	13500	15500	247273	247095	252705	247228
TG(14:1_16:1_18:2)	TG	(14:1_16:1_18:2)	798.674	37.2814	A	84.62	98700000	51400000	78700000	96900000	4280000	6810000	7530000	3060000	7.34545e+07	7.34544e+07	1.10727e+08	7.34545e+07
TG(14:1_18:1_20:5)	TG	(14:1_18:1_20:5)	848.689	37.3108	A	7.69	2080000	1760000	1680000	2280000	351000	368000	572000	71000	556364	556185	676341	556319
TG(14:1_18:2_16:3)	TG	(14:1_18:2_16:3)	794.642	36.1655	B	7.69	683000	910000	116000	2860	62500	13400	75900	33200	874545	874367	1.31998e+06	874501
TG(14:1_18:2_18:3)	TG	(14:1_18:2_18:3)	822.674	36.6104	A	53.85	14500000	15500000	9030000	13500000	687000	1770000	2420000	530000	8.63636e+06	8.63619e+06	16563614	8.63632e+06
TG(14:1_18:2_18:3)	TG	(14:1_18:2_18:3)	822.674	36.8489	A	23.08	8090000	12000000	8000000	11700000	1360000	1620000	2670000	1330000	1.83636e+07	1.83635e+07	22963614	1.83636e+07
TG(14:1_18:2_20:6)	TG	(14:1_18:2_20:6)	844.658	35.6912	B	15.38	567000	559000	147000	524000	3750	44300	851	697	798182	798004	1.01452e+06	798137
TG(14:1_18:2_22:6)	TG	(14:1_18:2_22:6)	872.689	36.6844	A	7.69	2670000	3300000	2460000	4060000	71000	83700	90800	67000	5.67273e+06	5.67255e+06	7.24725e+06	5.67268e+06
TG(14:2_16:2_18:2)	TG	(14:2_16:2_18:2)	794.642	35.7352	A	7.69	340000	265000	34100	1720000	73400	74100	26100	62800	2.29091e+06	2.29073e+06	3.6747e+06	2.29086e+06
TG(14:2_18:2_18:2)	TG	(14:2_18:2_18:2)	822.674	37.3921	A	15.38	3690000	2770000	5410000	4470000	887000	1840000	1240000	390000	7.25455e+06	7.25437e+06	9.2727e+06	7.2545e+06
TG(14:2_18:2_18:3)	TG	(14:2_18:2_18:3)	820.658	35.745	A	15.38	784000	1490000	309000	676000	70700	171000	169000	59200	918182	918004	1.41089e+06	918137
TG(14:2_18:2_18:3)	TG	(14:2_18:2_18:3)	820.658	36.0684	A	23.08	1760000	2730000	2490000	2710000	105000	164000	436000	199000	2.90909e+06	2.90891e+06	4.17998e+06	2.90905e+06
TG(14:2_22:0_22:1)	TG	(14:2_22:0_22:1)	940.846	48.0154	B	15.38	2630	3800	8030	5040	19.9	0	3130	0	13290.9	13112.7	14504.9	13246.4
TG(15:0_15:0_18:1)+D7:(s)	TG	(15:0_15:0_18:1)+D7:(s)	811.765	40.181	A	53.85	509000	537000	423000	465000	1790000	1880000	2000000	2130000	220000	219822	249069	219955
TG(15:0_16:0_16:0)	TG	(15:0_16:0_16:0)	792.721	41.0655	A	100	7180000	7430000	7830000	7590000	645000	969000	1210000	801000	2.09091e+06	2.09073e+06	2.57998e+06	2.09086e+06
TG(15:0_16:0_16:1)	TG	(15:0_16:0_16:1)	790.705	39.7466	A	7.69	4180000	2960000	4300000	3740000	1400000	1450000	163000	827000	916364	916185	618159	916319
TG(15:0_16:0_17:0)	TG	(15:0_16:0_17:0)	806.736	41.351	A	15.38	6280000	6750000	7330000	6800000	275000	274000	356000	159000	2800000	2.79982e+06	3.16543e+06	2.79996e+06
TG(15:0_16:0_18:1)	TG	(15:0_16:0_18:1)	818.736	41.0376	A	100	40500000	35600000	30300000	35800000	5150000	2720000	9790000	2180000	1.24182e+07	1.2418e+07	1.22363e+07	1.24181e+07
TG(15:0_16:0_18:2)	TG	(15:0_16:0_18:2)	816.721	39.9878	A	84.62	69100000	64900000	63600000	66700000	11400000	13100000	24300000	4360000	2.18182e+07	2.1818e+07	2.26363e+07	2.18181e+07
TG(15:0_16:0_18:2)	TG	(15:0_16:0_18:2)	816.721	40.1001	A	23.08	53800000	60600000	56800000	36000000	9950000	13200000	21900000	1530000	1.94545e+07	1.94544e+07	1.47273e+07	1.94545e+07
TG(15:0_16:0_18:2)	TG	(15:0_16:0_18:2)	816.721	40.4351	A	15.38	215000	400000	194000	272000	69700	51100	947000	374000	143818	143640	331250	143774
TG(15:0_16:0_20:5)	TG	(15:0_16:0_20:5)	838.705	38.927	A	7.69	268000	279000	67800	142000	5910	44.5	0.11	7240	75090.9	74912.7	83068.5	75046.4
TG(15:0_16:0_22:6)	TG	(15:0_16:0_22:6)	864.721	39.0795	A	53.85	1970000	2450000	2520000	2160000	41300	33900	48400	30400	705455	705276	727250	705410
TG(15:0_16:1_18:1)	TG	(15:0_16:1_18:1)	816.721	39.4939	A	30.77	33600	343	85.4	79100	59900	37900	11600	6610	8418.18	8240	10149.6	8373.64
TG(15:0_16:1_18:2)	TG	(15:0_16:1_18:2)	814.705	38.4578	A	15.38	2700000	2710000	2710000	1130000	312000	278000	362000	170000	958182	958004	1.0727e+06	958137
TG(15:0_16:1_18:2)	TG	(15:0_16:1_18:2)	814.705	38.6854	A	30.77	9620000	9110000	5510000	12700000	93700	1090000	5970000	588000	1800000	1.79982e+06	2983614	1.79996e+06
TG(15:0_16:1_18:2)	TG	(15:0_16:1_18:2)	814.705	38.7829	A	76.92	17000000	13300000	15100000	2500000	4320000	4960000	8600000	1880000	2.85455e+06	2.85437e+06	4.50907e+06	2.8545e+06
TG(15:0_16:1_18:2)	TG	(15:0_16:1_18:2)	814.705	38.8045	A	46.15	17000000	13300000	15100000	2500000	4320000	4960000	8600000	1880000	2.85455e+06	2.85437e+06	4.50907e+06	2.8545e+06
TG(15:0_16:1_22:6)	TG	(15:0_16:1_22:6)	862.705	37.999	A	7.69	1350000	1400000	1710000	1540000	41900	67500	67200	28500	703636	703458	818159	703592
TG(15:0_16:2_18:2)	TG	(15:0_16:2_18:2)	812.689	37.8855	A	23.08	2370000	17800000	8000000	4510000	436000	1050000	1740000	708000	2.27273e+06	2.27255e+06	4.51634e+06	2.27268e+06
TG(15:0_16:2_18:2)	TG	(15:0_16:2_18:2)	812.689	37.9491	A	30.77	2370000	19600000	8000000	4510000	436000	1240000	1740000	178000	3.63636e+06	3.63619e+06	5.6727e+06	3.63632e+06
TG(15:0_18:0_19:0)	TG	(15:0_18:0_19:0)	862.799	40.8836	C	7.69	368	142000	90000	1080	75.5	3970	12300	0	15181.8	15003.6	9677.64	15137.3
TG(15:0_18:1_18:2)	TG	(15:0_18:1_18:2)	842.736	39.8234	A	84.62	185000000	164000000	164000000	165000000	17600000	16200000	34800000	7830000	58000000	5.79998e+07	4.16363e+07	5.8e+07
TG(15:0_18:1_18:2)	TG	(15:0_18:1_18:2)	842.736	39.9342	A	30.77	185000000	164000000	164000000	165000000	17600000	16200000	34800000	7830000	58000000	5.79998e+07	31763614	5.8e+07
TG(15:0_18:2_18:2)	TG	(15:0_18:2_18:2)	840.721	39.0096	A	15.38	881000	1830000	1850000	2600000	485000	1020000	2220000	74200	201818	201640	65432.2	201774
TG(15:0_18:2_18:3)	TG	(15:0_18:2_18:3)	838.705	38.0889	A	69.23	21800000	25900000	33000000	21600000	1110000	1160000	4440000	651000	8600000	8.59982e+06	11163614	8.59996e+06
TG(15:0_18:2_20:4)	TG	(15:0_18:2_20:4)	864.721	38.568	A	7.69	1070000	1030000	618000	886000	98500	60800	85200	42100	281818	281640	454887	281774
TG(15:0_18:2_20:5)	TG	(15:0_18:2_20:5)	862.705	37.5827	B	7.69	1650000	2110000	2280000	1900000	56500	41400	62700	33800	900000	899822	839978	899955
TG(15:0_18:2_22:6)	TG	(15:0_18:2_22:6)	888.721	38.4894	A	7.69	2880000	1610000	2400000	3310000	57600	27400	47700	38700	920000	919822	1.25452e+06	919955
TG(15:0_18:2_22:6)	TG	(15:0_18:2_22:6)	888.721	38.6653	A	23.08	2310000	3170000	3690000	2320000	71100	40800	99200	55800	985455	985276	1.24543e+06	985410
TG(15:0_18:2_22:6)	TG	(15:0_18:2_22:6)	888.721	38.8788	A	7.69	387000	392000	258000	290000	93.9	33900	14700	18100	52909.1	52730.9	5977.64	52864.5
TG(15:0_19:2_19:2)	TG	(15:0_19:2_19:2)	868.752	38.2546	C	7.69	130000	149000	38200	249000	317000	407000	394000	231000	0.000155273	178.182	22.3635	44.5453
TG(15:0_19:2_19:2)	TG	(15:0_19:2_19:2)	868.752	38.4478	C	7.69	1420	108000	45200	725	241000	120000	223000	185000	0.405455	177.776	21.9582	44.14
TG(15:0_21:0_17:1)	TG	(15:0_21:0_17:1)	874.799	43.8216	A	7.69	15000000	1780000	756000	8360000	1520000	218000	20300	21700	4.87273e+06	4.87255e+06	396341	4.87268e+06
TG(15:1_18:1_18:2)	TG	(15:1_18:1_18:2)	840.721	38.9013	A	84.62	117000000	122000000	113000000	120000000	9680000	11500000	22900000	4670000	4.07273e+07	4.07271e+07	5.05454e+07	4.07272e+07
TG(15:2_18:2_18:2)	TG	(15:2_18:2_18:2)	836.689	36.9276	A	69.23	6560000	17000000	2270000	8360000	19700	246000	294000	116000	4.23636e+06	4.23619e+06	6.69089e+06	4.23632e+06
TG(15:2_18:2_18:3)	TG	(15:2_18:2_18:3)	834.674	36.0598	A	53.85	11300	2100000	257000	3870000	1140	6080	11700	39	1.04909e+06	1.04891e+06	727250	1.04905e+06
TG(15:2_18:2_18:3)	TG	(15:2_18:2_18:3)	834.674	36.7057	A	7.69	927000	1900000	821000	1350000	21100	13600	19700	20300	1.00909e+06	1.00891e+06	1.4218e+06	1.00905e+06
TG(15:2_18:2_22:6)	TG	(15:2_18:2_22:6)	884.689	36.319	A	7.69	163000	217000	75000	158000	903	0	0	0	159818	159640	198887	159774
TG(16:0_12:1_18:2)	TG	(16:0_12:1_18:2)	772.658	37.3232	A	23.08	10600000	9280000	2680000	11100000	1220000	1570000	2270000	801000	9.16364e+06	9.16346e+06	6.78725e+06	9.16359e+06
TG(16:0_12:1_18:2)	TG	(16:0_12:1_18:2)	772.658	37.3795	A	46.15	10600000	9280000	6830000	11100000	490000	1570000	2270000	1060000	9.16364e+06	9.16346e+06	1.25454e+07	9.16359e+06
TG(16:0_12:1_22:6)	TG	(16:0_12:1_22:6)	820.658	36.4704	A	15.38	1150000	532000	1840000	1710000	147000	211000	357000	122000	432727	432549	992705	432683
TG(16:0_14:1_18:2)	TG	(16:0_14:1_18:2)	800.689	38.1856	A	38.46	91700000	126000000	157000000	77900000	20300000	24900000	21200000	6360000	4.81818e+07	48181640	7.01818e+07	4.81818e+07
TG(16:0_14:1_22:6)	TG	(16:0_14:1_22:6)	848.689	37.785	A	15.38	4970000	13000000	7790000	14300000	10700000	12900000	13000000	7900000	896364	896185	485432	896319
TG(16:0_14:2_18:2)	TG	(16:0_14:2_18:2)	798.674	37.6748	A	15.38	512000	5990000	5090000	4040000	1730000	2660000	4460000	965000	2.98182e+06	2981640	876341	2.98177e+06
TG(16:0_14:2_18:2)	TG	(16:0_14:2_18:2)	798.674	37.9463	B	7.69	3320000	2600000	2590000	1820000	832000	353000	2300000	417000	2.05455e+06	2.05437e+06	2.17089e+06	2.0545e+06
TG(16:0_14:2_18:2)	TG	(16:0_14:2_18:2)	798.674	38.0591	A	15.38	2200000	955000	1030000	2110000	20200	379000	26300	7240000	1.28182e+06	1281640	1.37816e+06	1.28177e+06
TG(16:0_14:2_18:2)	TG	(16:0_14:2_18:2)	798.674	38.2211	A	7.69	355000	136000	358000	338000	40300	67700	76300	34100	136545	136367	183250	136501
TG(16:0_15:1_18:2)	TG	(16:0_15:1_18:2)	814.705	39.0065	A	23.08	10800000	14700000	9550000	13500000	448000	354000	3450000	351000	4.43636e+06	4.43619e+06	4.92725e+06	4.43632e+06
TG(16:0_15:1_18:2)	TG	(16:0_15:1_18:2)	814.705	39.0442	A	23.08	10800000	14700000	12300000	13500000	448000	354000	3450000	351000	4.43636e+06	4.43619e+06	4.92725e+06	4.43632e+06
TG(16:0_15:2_18:2)	TG	(16:0_15:2_18:2)	812.689	37.8158	A	38.46	16900000	21700000	6460000	15600000	897000	571000	1190000	598000	3.65455e+06	3.65437e+06	4.99998e+06	3.6545e+06
TG(16:0_15:2_18:2)	TG	(16:0_15:2_18:2)	812.689	38.0915	A	7.69	8060000	1230000	6570000	7790000	37900	53100	1810000	466000	1.56182e+06	1561640	30886.7	1.56177e+06
TG(16:0_15:2_18:2)	TG	(16:0_15:2_18:2)	812.689	38.4783	A	15.38	374000	586000	653000	547000	59000	55000	115000	28400	72000	71821.8	51977.6	71955.5
TG(16:0_15:2_18:3)	TG	(16:0_15:2_18:3)	810.674	37.2589	A	7.69	1850000	1430000	754000	1370000	55400	80900	138000	70200	1.72727e+06	1.72709e+06	2.33452e+06	1.72723e+06
TG(16:0_16:0_15:1)	TG	(16:0_16:0_15:1)	790.705	40.0938	A	15.38	1010000	1310000	1200000	1100000	50800	229000	171000	318000	301818	301640	343614	301774
TG(16:0_16:0_15:1)	TG	(16:0_16:0_15:1)	790.705	40.1891	A	7.69	1010000	1030000	1200000	1100000	50800	229000	228000	318000	301818	301640	223614	301774
TG(16:0_16:0_16:0)	TG	(16:0_16:0_16:0)	806.736	41.6003	A	30.77	49900000	50200000	54600000	47800000	11500000	18400000	22900000	6830000	1.06727e+07	1.06725e+07	7.89089e+06	1.06727e+07
TG(16:0_16:0_17:0)	TG	(16:0_16:0_17:0)	820.752	41.8037	A	7.69	24600	1040	1700000	283	65100	83800	66800	158000	516.364	338.182	591138	471.818
TG(16:0_16:0_17:0)	TG	(16:0_16:0_17:0)	820.752	42.0138	A	30.77	3100000	2660000	3230000	2390000	139000	242000	306000	187000	1.16909e+06	1.16891e+06	1.18907e+06	1.16905e+06
TG(16:0_16:0_17:0)	TG	(16:0_16:0_17:0)	820.752	42.2806	A	69.23	14200000	16500000	16700000	14500000	574000	609000	1150000	369000	6.90909e+06	6.90891e+06	4.34543e+06	6.90905e+06
TG(16:0_16:0_17:0)	TG	(16:0_16:0_17:0)	820.752	42.2994	A	92.31	14200000	16500000	16700000	14500000	574000	609000	1150000	369000	6.90909e+06	6.90891e+06	4.34543e+06	6.90905e+06
TG(16:0_16:0_17:1)	TG	(16:0_16:0_17:1)	818.736	41.1304	A	7.69	43400	139000	81700	371000	271000	205000	603000	93600	3854.55	3676.36	13392.2	3810
TG(16:0_16:0_18:0)	TG	(16:0_16:0_18:0)	834.768	42.6781	A	46.15	4260000	5150000	5210000	4760000	152000	136000	178000	109000	2.30909e+06	2.30891e+06	2843614	2.30905e+06
TG(16:0_16:0_18:0)	TG	(16:0_16:0_18:0)	834.768	42.993	A	46.15	60700000	72200000	69200000	66700000	2340000	2810000	5580000	1390000	2.36364e+07	2.36362e+07	2.73091e+07	2.36363e+07
TG(16:0_16:0_18:0)	TG	(16:0_16:0_18:0)	834.768	43.0219	A	92.31	64100000	72200000	69200000	66700000	2340000	2810000	5580000	1560000	2.36364e+07	2.36362e+07	2.73091e+07	2.36363e+07
TG(16:0_16:0_18:0)	TG	(16:0_16:0_18:0)	834.768	44.0299	A	7.69	52800	50000	64900	65700	15800	16300	27500	5690	250909	250731	584341	250865
TG(16:0_16:0_18:0)	TG	(16:0_16:0_18:0)	834.768	45.1226	A	7.69	234000	245000	213000	143000	17200	30100	5990	19500	212727	212549	432159	212683
TG(16:0_16:0_18:1)	TG	(16:0_16:0_18:1)	832.752	41.3221	A	7.69	1780000	1470000	1050000	1340000	68800	266000	1720000	115000	218182	218004	198705	218137
TG(16:0_16:0_18:1)	TG	(16:0_16:0_18:1)	832.752	41.5886	A	100	320000000	298000000	328000000	305000000	119000000	152000000	213000000	54500000	7.30909e+07	7.30907e+07	7.6e+07	7.30909e+07
TG(16:0_16:0_18:1)	TG	(16:0_16:0_18:1)	832.752	41.6165	A	46.15	320000000	298000000	328000000	305000000	119000000	152000000	213000000	54500000	7.30909e+07	7.30907e+07	7.6e+07	7.30909e+07
TG(16:0_16:0_18:1)	TG	(16:0_16:0_18:1)	832.752	41.9971	A	7.69	32300000	24500000	34700000	10900000	8560000	8630000	3940000	3820000	1.23091e+07	1.23089e+07	1.90727e+07	1.2309e+07
TG(16:0_16:0_18:1)	TG	(16:0_16:0_18:1)	832.752	42.0838	A	15.38	1390000	18700000	21400000	17900000	2800000	2620000	3940000	1300000	1.45818e+06	1.458e+06	9.67634e+06	1.45814e+06
TG(16:0_16:0_18:1)	TG	(16:0_16:0_18:1)	832.752	42.141	A	15.38	693000	9940000	2520000	17900000	1780000	1600000	3940000	890000	1.45818e+06	1.458e+06	3.64907e+06	1.45814e+06
TG(16:0_16:0_18:1)	TG	(16:0_16:0_18:1)	832.752	42.2898	A	23.08	8150000	6350000	9450000	3490000	524000	718000	2320000	364000	5.56364e+06	5.56346e+06	1.04e+07	5.56359e+06
TG(16:0_16:0_18:1)	TG	(16:0_16:0_18:1)	832.752	42.3696	A	7.69	378000	142000	108000	111000	46400	38200	93700	39600	15490.9	15312.7	83650.4	15446.4
TG(16:0_16:0_18:2)	TG	(16:0_16:0_18:2)	830.736	40.314	A	23.08	378000000	317000000	426000000	386000000	257000000	324000000	425000000	136000000	5.70909e+07	5.70907e+07	9.63634e+06	5.70909e+07
TG(16:0_16:0_18:2)	TG	(16:0_16:0_18:2)	830.736	40.5498	A	46.15	267000000	283000000	358000000	230000000	577000	3030000	130000000	29600000	5.47273e+07	5.47271e+07	6.05454e+07	5.47272e+07
TG(16:0_16:0_18:2)	TG	(16:0_16:0_18:2)	830.736	40.6487	A	23.08	267000000	58400000	242000000	230000000	948000	3030000	62600000	14300000	5.05455e+07	5.05453e+07	56363614	50545410
TG(16:0_16:0_18:2)	TG	(16:0_16:0_18:2)	830.736	41	A	23.08	1870000	2260000	2370000	41500000	1410000	1020000	2130000	574000	9.34545e+06	9.34528e+06	2.47345e+07	9345410
TG(16:0_16:0_18:2)	TG	(16:0_16:0_18:2)	830.736	41.0957	A	23.08	28000000	21600000	23000000	41500000	328000	525000	2130000	418000	8200000	8.19982e+06	1.87854e+07	8.19996e+06
TG(16:0_16:0_18:2)	TG	(16:0_16:0_18:2)	830.736	41.1777	A	15.38	5650000	6570000	4430000	24700000	1220000	1230000	2740000	754000	3600000	3.59982e+06	1.32363e+07	3.59996e+06
TG(16:0_16:0_18:2)	TG	(16:0_16:0_18:2)	830.736	41.2922	A	15.38	6030000	6830000	4430000	95500	525000	1350000	1730000	502000	4600000	4.59982e+06	1.51e+07	4.59996e+06
TG(16:0_16:0_18:3)	TG	(16:0_16:0_18:3)	828.721	39.7537	A	46.15	89800000	76600000	75200000	86300000	17400000	611000	34000000	9250000	2.12727e+07	2.12725e+07	13563614	2.12727e+07
TG(16:0_16:0_22:0)	TG	(16:0_16:0_22:0)	890.83	46.2421	A	53.85	3060000	4480000	4830000	4120000	139000	97700	208000	202000	6.87273e+06	6.87255e+06	7.4127e+06	6.87268e+06
TG(16:0_16:0_22:6)	TG	(16:0_16:0_22:6)	878.736	39.4297	A	7.69	111000000	1660000000	1550000000	1690000000	156000000	188000000	323000000	101000000	4.09091e+08	4.09091e+08	90363614	4.09091e+08
TG(16:0_16:0_22:6)	TG	(16:0_16:0_22:6)	878.736	39.8313	A	30.77	40600000	45700000	48100000	34300000	1810000	2050000	1780000	1370000	1.14364e+07	1.14362e+07	1.34182e+07	1.14363e+07
TG(16:0_16:0_23:0)	TG	(16:0_16:0_23:0)	904.846	46.8387	A	7.69	44800	32100	24300	52100	18000	21200	23000	13500	152364	152185	167578	152319
TG(16:0_16:0_23:0)	TG	(16:0_16:0_23:0)	904.846	47.0176	A	15.38	194000	543000	670000	487000	53100	50400	39500	60200	660000	659822	1.05489e+06	659955
TG(16:0_16:0_23:0)	TG	(16:0_16:0_23:0)	904.846	47.0615	A	38.46	194000	543000	670000	503000	53100	57600	41100	60200	978182	978004	1.29452e+06	978137
TG(16:0_16:0_23:0)	TG	(16:0_16:0_23:0)	904.846	47.2341	A	7.69	128000	44000	215000	124000	27200	12100	20000	26900	398182	398004	507069	398137
TG(16:0_16:0_24:0)	TG	(16:0_16:0_24:0)	918.861	48.0391	A	46.15	831000	1140000	1530000	1310000	77600	72400	90700	75600	2.30909e+06	2.30891e+06	3.02543e+06	2.30905e+06
TG(16:0_16:0_26:0)	TG	(16:0_16:0_26:0)	946.893	49.6634	A	15.38	238000	332000	351000	338000	33700	37000	38200	41400	807273	807095	1087614	807228
TG(16:0_16:0_30:0)	TG	(16:0_16:0_30:0)	1002.96	53.615	A	7.69	17400	26000	45000	35100					51636.4	51458.2	88795.8	51591.8
TG(16:0_16:1_18:1)	TG	(16:0_16:1_18:1)	830.736	34.9741	A	7.69	70700	46200	20600	20600	672	12.8	0.000106	0	187273	187095	231796	187228
TG(16:0_16:1_18:1)	TG	(16:0_16:1_18:1)	830.736	40.0933	A	15.38	5860000	4120000	8930000	6960000	30300000	6490000	58100000	29200000	4.70909e+06	4.70891e+06	4.98543e+06	4.70905e+06
TG(16:0_16:1_18:1)	TG	(16:0_16:1_18:1)	830.736	40.246	A	61.54	378000000	317000000	426000000	386000000	144000000	324000000	425000000	136000000	1.15273e+08	1.15273e+08	1.51636e+08	1.15273e+08
TG(16:0_16:1_18:1)	TG	(16:0_16:1_18:1)	830.736	40.2688	A	61.54	378000000	317000000	311000000	386000000	144000000	324000000	425000000	136000000	1.15273e+08	1.15273e+08	1.51636e+08	1.15273e+08
TG(16:0_16:1_18:1)	TG	(16:0_16:1_18:1)	830.736	40.4343	A	23.08	1790000	3530000	2820000	2510000	8040000	14000000	8920000	6190000	365455	365276	243614	365410
TG(16:0_16:1_18:2)	TG	(16:0_16:1_18:2)	828.721	39.292	A	76.92	385000000	314000000	362000000	513000000	172000000	179000000	254000000	64400000	1.17636e+08	1.17636e+08	84363614	1.17636e+08
TG(16:0_16:1_18:2)	TG	(16:0_16:1_18:2)	828.721	39.6457	A	7.69	89800000	76600000	75200000	86300000	17400000	26900000	34000000	9250000	2.12727e+07	2.12725e+07	1.11454e+07	2.12727e+07
TG(16:0_16:1_18:2)	TG	(16:0_16:1_18:2)	828.721	39.6813	A	15.38	89800000	76600000	75200000	86300000	17400000	26900000	34000000	9250000	2.12727e+07	2.12725e+07	2.34545e+07	2.12727e+07
TG(16:0_16:1_18:2)	TG	(16:0_16:1_18:2)	828.721	40.0897	A	7.69	629000000	594000000	590000000	694000000	193000000	222000000	300000000	108000000	1.85455e+08	1.85454e+08	2.08727e+08	1.85455e+08
TG(16:0_16:1_18:2)	TG	(16:0_16:1_18:2)	828.721	40.3014	A	7.69	115000	113000	80800	265000	80800	201000	165000	28000	76727.3	76549.1	268341	76682.7
TG(16:0_16:1_18:3)	TG	(16:0_16:1_18:3)	826.705	35.2773	A	15.38	101000	107000	72100	85400	2830	5250	1.27	0	229091	228913	242159	229046
TG(16:0_16:1_18:3)	TG	(16:0_16:1_18:3)	826.705	38.7139	A	30.77	5480000	7700000	5750000	4710000	5060000	4140000	5630000	2570000	6.56364e+06	6.56346e+06	9.1818e+06	6.56359e+06
TG(16:0_16:1_20:5)	TG	(16:0_16:1_20:5)	850.705	38.381	A	15.38	437000	1050000	801000	347000	96200	110000	369000	53200	3.45455e+06	3.45437e+06	3.56725e+06	3.4545e+06
TG(16:0_16:1_22:6)	TG	(16:0_16:1_22:6)	876.721	38.3635	A	69.23	33100000	36600000	34100000	37200000	1510000	1330000	1770000	1010000	7.47273e+06	7.47255e+06	8.72725e+06	7.47268e+06
TG(16:0_16:1_22:6)	TG	(16:0_16:1_22:6)	876.721	38.5853	A	46.15	12800000	12000000	14600000	10700000	282000	518000	470000	456000	2.47273e+06	2.47255e+06	3.5218e+06	2.47268e+06
TG(16:0_16:1_22:6)	TG	(16:0_16:1_22:6)	876.721	38.6745	A	7.69	13700000	6700000	14800000	8830000	775000	710000	470000	569000	2.94545e+06	2.94528e+06	4.98543e+06	2945410
TG(16:0_16:1_22:6)	TG	(16:0_16:1_22:6)	876.721	38.9816	A	23.08	895000	1630000	1560000	1110000	59300	93400	143000	28200	660000	659822	794523	659955
TG(16:0_16:2_18:2)	TG	(16:0_16:2_18:2)	826.705	38.2541	A	84.62	517000000	406000000	270000000	212000000	35700000	52800000	147000000	20800000	1.44909e+08	1.44909e+08	1.76909e+08	1.44909e+08
TG(16:0_16:2_18:2)	TG	(16:0_16:2_18:2)	826.705	38.3964	A	46.15	114000000	180000000	80900000	228000000	13200000	30900000	92500000	10400000	3.83636e+07	3.83635e+07	2136386	3.83636e+07
TG(16:0_16:2_18:2)	TG	(16:0_16:2_18:2)	826.705	38.4203	A	23.08	131000000	180000000	80900000	228000000	13200000	34100000	78200000	10400000	3.83636e+07	3.83635e+07	2.0782e+06	3.83636e+07
TG(16:0_16:2_18:2)	TG	(16:0_16:2_18:2)	826.705	38.9155	A	46.15	20500000	12400000	19500000	17500000	2600000	265000	99700	1380000	9.23636e+06	9.23619e+06	1.60182e+07	9.23632e+06
TG(16:0_16:2_18:2)	TG	(16:0_16:2_18:2)	826.705	39.2531	A	7.69	36600	20800	86.7	61200	51.8	233	35500	6490	4109.09	3930.91	15913.3	4064.55
TG(16:0_16:2_18:3)	TG	(16:0_16:2_18:3)	824.689	37.6714	A	30.77	73400000	49300000	64700000	47200000	5160000	10500000	8180000	4090000	1.07455e+06	1.07437e+06	1016386	1.0745e+06
TG(16:0_16:2_22:6)	TG	(16:0_16:2_22:6)	874.705	37.8859	A	7.69	173000000	171000000	157000000	193000000	2920000	4110000	6180000	2070000	3.43636e+06	3.43619e+06	3.76182e+07	3.43632e+06
TG(16:0_16:3_18:3)	TG	(16:0_16:3_18:3)	822.674	37.2079	A	23.08	6860000	4770000	4630000	9070000	70200	56900	251000	141000	5.47273e+06	5.47255e+06	3.5327e+06	5.47268e+06
TG(16:0_16:3_18:3)	TG	(16:0_16:3_18:3)	822.674	37.3292	A	15.38	3690000	2770000	5410000	4470000	887000	1840000	1240000	390000	7.25455e+06	7.25437e+06	9.2727e+06	7.2545e+06
TG(16:0_16:3_20:5)	TG	(16:0_16:3_20:5)	846.674	36.7636	C	7.69	50600	1490000	1770000	1370000	10400	26400	1.34	18700	106182	106004	96749.6	106137
TG(16:0_16:3_20:6)	TG	(16:0_16:3_20:6)	844.658	35.8721	A	7.69	228000	284000	152000	286000	52.4	6150	1.39	0.087	10018.2	9840	9822.36	9973.64
TG(16:0_16:3_22:6)	TG	(16:0_16:3_22:6)	872.689	37.1364	B	15.38	486000	462000	230000	60.2	23300	19400	6840	2220	280000	279822	189250	279955
TG(16:0_17:0_14:1)	TG	(16:0_17:0_14:1)	790.705	39.5304	A	7.69	3030	32100	63600	2450	69000	60600	57900	106000	26909.1	26730.9	29614	26864.5
TG(16:0_17:0_18:0)	TG	(16:0_17:0_18:0)	848.783	43.358	A	15.38	2220000	1750000	2990000	2000000	45700	56300	65600	45700	521818	521640	178159	521774
TG(16:0_17:0_18:0)	TG	(16:0_17:0_18:0)	848.783	43.4371	A	23.08	2220000	1750000	2990000	2000000	45700	52500	65600	35400	1380000	1.37982e+06	1.86543e+06	1.37996e+06
TG(16:0_17:0_18:0)	TG	(16:0_17:0_18:0)	848.783	43.7326	A	61.54	5560000	6460000	8550000	4070000	108000	98500	224000	84400	6600000	6.59982e+06	8.43634e+06	6.59996e+06
TG(16:0_17:0_18:0)	TG	(16:0_17:0_18:0)	848.783	43.7962	A	15.38	5560000	7670000	8550000	2130000	76200	106000	224000	71400	3.18182e+06	3181640	5.01816e+06	3.18177e+06
TG(16:0_17:0_18:0)	TG	(16:0_17:0_18:0)	848.783	44.1522	A	7.69	27100	34600	174000	147000	12400	10700	6160	4460	151636	151458	140705	151592
TG(16:0_17:0_18:1)	TG	(16:0_17:0_18:1)	846.768	42.1359	A	7.69	286000	132000	94400	116000	154000	159000	179000	97100	5509.09	5330.91	15486.7	5464.55
TG(16:0_17:0_18:1)	TG	(16:0_17:0_18:1)	846.768	42.3664	A	92.31	70000000	73000000	79500000	68700000	4050000	3320000	7740000	1400000	3.67273e+07	3.67271e+07	4.12727e+07	3.67272e+07
TG(16:0_17:0_18:1)	TG	(16:0_17:0_18:1)	846.768	42.3837	A	30.77	70000000	73000000	79500000	68700000	4050000	3320000	7740000	1400000	3.67273e+07	3.67271e+07	4.12727e+07	3.67272e+07
TG(16:0_17:0_18:1)	TG	(16:0_17:0_18:1)	846.768	42.7999	A	7.69	1270000	144000	2430000	774000	52200	135000	300000	23600	1.70727e+06	1.70709e+06	2.22543e+06	1.70723e+06
TG(16:0_17:0_18:1)	TG	(16:0_17:0_18:1)	846.768	42.8616	A	15.38	364000	247000	129	776000	57900	30800	153000	38800	72363.6	72185.5	445069	72319.1
TG(16:0_17:0_18:2)	TG	(16:0_17:0_18:2)	844.752	41.2087	A	53.85	108000000	122000000	120000000	29800000	9990000	9920000	16700000	4560000	4.65455e+07	4.65453e+07	54363614	46545410
TG(16:0_17:0_18:2)	TG	(16:0_17:0_18:2)	844.752	41.2806	A	84.62	108000000	122000000	120000000	111000000	9990000	9920000	21200000	4560000	4.65455e+07	4.65453e+07	54363614	46545410
TG(16:0_17:0_18:2)	TG	(16:0_17:0_18:2)	844.752	41.3176	A	30.77	108000000	122000000	120000000	105000000	9990000	9920000	21200000	4560000	4.65455e+07	4.65453e+07	54363614	46545410
TG(16:0_17:0_18:2)	TG	(16:0_17:0_18:2)	844.752	41.6023	A	7.69	196000000	206000000	213000000	198000000	18800000	17600000	36900000	8560000	7.34545e+07	7.34544e+07	8.32727e+07	7.34545e+07
TG(16:0_17:0_18:2)	TG	(16:0_17:0_18:2)	844.752	41.6973	A	7.69	166000	186000	418000	134000	74500	121000	131000	69300	103273	103095	200523	103228
TG(16:0_17:0_18:3)	TG	(16:0_17:0_18:3)	842.736	40.2592	A	7.69	1570000	3230	6030	2870	40800	13100	508000	477000	4.01818e+06	4.018e+06	5.3927e+06	4.01814e+06
TG(16:0_17:0_22:6)	TG	(16:0_17:0_22:6)	892.752	40.3455	A	7.69	252000	883000	636000	663000	5050	14700	12000	7060	84363.6	84185.5	110705	84319.1
TG(16:0_17:1_18:1)	TG	(16:0_17:1_18:1)	844.752	41.0123	A	69.23	89600000	65000000	30300000	54000000	6130000	6300000	13400000	3560000	2.54545e+07	2.54544e+07	2.65454e+07	2.54545e+07
TG(16:0_17:1_18:1)	TG	(16:0_17:1_18:1)	844.752	42.2076	A	15.38	197000	236000	248000	348000	16400	19100	52800	23500	107273	107095	187250	107228
TG(16:0_17:1_18:2)	TG	(16:0_17:1_18:2)	842.736	40.9327	A	7.69	74700	56200	204	152000	16000	18800	46700	13400	45090.9	44912.7	80523.1	45046.4
TG(16:0_17:1_20:4)	TG	(16:0_17:1_20:4)	866.736	39.7738	A	15.38	271000	106000	3360	169000	28700	62600	92.5	25500	31636.4	31458.2	67432.2	31591.8
TG(16:0_17:3_18:3)	TG	(16:0_17:3_18:3)	836.689	37.454	B	7.69	2900000	1830000	2670000	4090000	125000	34800	88900	44400	3.07273e+06	3.07255e+06	3.41816e+06	3.07268e+06
TG(16:0_18:0_18:0)	TG	(16:0_18:0_18:0)	862.799	44.3043	A	38.46	262000	364000	522000	497000	8.75	75.1	106	4000	432727	432549	989069	432683
TG(16:0_18:0_18:0)	TG	(16:0_18:0_18:0)	862.799	44.6039	A	69.23	19100000	29000000	26500000	22700000	342000	369000	633000	337000	1.53273e+07	1.53271e+07	2.65091e+07	1.53272e+07
TG(16:0_18:0_18:0)	TG	(16:0_18:0_18:0)	862.799	44.638	A	100	19100000	29000000	26500000	22700000	342000	306000	585000	337000	1.53273e+07	1.53271e+07	2.65091e+07	1.53272e+07
TG(16:0_18:0_18:0)	TG	(16:0_18:0_18:0)	862.799	44.6718	A	38.46	19100000	29000000	26500000	22700000	342000	306000	585000	337000	1.53273e+07	1.53271e+07	2.65091e+07	1.53272e+07
TG(16:0_18:0_18:0)	TG	(16:0_18:0_18:0)	862.799	44.7493	A	23.08	6200000	11000000	19700000	11600000	3930	161000	279000	87500	4200000	4.19982e+06	7.5818e+06	4.19996e+06
TG(16:0_18:0_18:1)	TG	(16:0_18:0_18:1)	860.783	42.6358	A	23.08	27200000	21000000	35600000	22800000	498000	308000	1280000	253000	24000000	2.39998e+07	65763614	2.4e+07
TG(16:0_18:0_18:1)	TG	(16:0_18:0_18:1)	860.783	42.9113	A	61.54	314000000	159000000	174000000	315000000	19400000	18800000	39500000	9480000	1.11636e+08	1.11636e+08	9.67273e+07	1.11636e+08
TG(16:0_18:0_18:1)	TG	(16:0_18:0_18:1)	860.783	42.9556	A	69.23	314000000	184000000	303000000	315000000	19400000	18800000	39500000	9480000	1.11636e+08	1.11636e+08	9.67273e+07	1.11636e+08
TG(16:0_18:0_18:1)	TG	(16:0_18:0_18:1)	860.783	43.0335	A	23.08	314000000	242000000	129000000	315000000	16400000	16000000	34900000	8210000	1.11636e+08	1.11636e+08	4.94545e+07	1.11636e+08
TG(16:0_18:0_18:1)	TG	(16:0_18:0_18:1)	860.783	43.4554	A	7.69	28900000	285000	27200000	12500000	38400	289000	1110000	64700	8.96364e+06	8.96346e+06	2.03963e+07	8.96359e+06
TG(16:0_18:0_18:1)	TG	(16:0_18:0_18:1)	860.783	43.6565	A	15.38	2910000	856000	383000000	379000000	113000	42600	46400000	109000	1.47636e+06	1.47619e+06	3.49452e+06	1.47632e+06
TG(16:0_18:0_18:1)	TG	(16:0_18:0_18:1)	860.783	43.7246	A	7.69	395000	2120000	1350000	3160000	113000	235000	197000	22600	552727	552549	4763614	552683
TG(16:0_18:0_18:1)	TG	(16:0_18:0_18:1)	860.783	43.8349	A	7.69	1500000	3660000	2830000	3370000	202000	222000	374000	79600	3.18182e+06	3181640	9.1127e+06	3.18177e+06
TG(16:0_18:0_18:1)	TG	(16:0_18:0_18:1)	860.783	44.0377	A	7.69	574000	544000	804000	532000	43900	34300	38300	11200	927273	927095	2.37816e+06	927228
TG(16:0_18:0_18:1)	TG	(16:0_18:0_18:1)	860.783	44.6229	B	7.69	357000	289000	481000	210000	39500	22300	70800	20000	205455	205276	158159	205410
TG(16:0_18:0_18:2)	TG	(16:0_18:0_18:2)	858.768	41.9692	A	76.92	381000000	457000000	448000000	427000000	55100000	67800000	115000000	29100000	1.28182e+08	128181640	1.57273e+08	1.28182e+08
TG(16:0_18:0_18:2)	TG	(16:0_18:0_18:2)	858.768	42.0704	A	38.46	381000000	457000000	448000000	427000000	25200000	76700000	22600000	34500000	1.28182e+08	128181640	2.09636e+08	1.28182e+08
TG(16:0_18:0_18:2)	TG	(16:0_18:0_18:2)	858.768	42.1353	A	30.77	374000000	490000000	144000000	252000000	44600000	45100000	77100000	25300000	7.36364e+07	7.36362e+07	7.72725e+06	7.36363e+07
TG(16:0_18:0_18:2)	TG	(16:0_18:0_18:2)	858.768	42.5587	A	7.69	35600000	8110000	43800000	5390000	679000	1330000	2120000	926000	1.41636e+07	1.41635e+07	3.57273e+07	1.41636e+07
TG(16:0_18:0_18:2)	TG	(16:0_18:0_18:2)	858.768	42.7383	A	23.08	2900000	6180000	5050000	4300000	513000	402000	904000	272000	1.89091e+06	1.89073e+06	1.05709e+07	1.89086e+06
TG(16:0_18:0_18:2)	TG	(16:0_18:0_18:2)	858.768	43.1219	A	7.69	4730000	4360000	4990000	4230000	532000	581000	1120000	299000	1.66909e+06	1.66891e+06	3.99634e+06	1.66905e+06
TG(16:0_18:0_18:2)	TG	(16:0_18:0_18:2)	858.768	43.7378	A	7.69	1380000	1510000	865000	1270000	117000	154000	352000	54900	509091	508913	1163614	509046
TG(16:0_18:0_19:0)	TG	(16:0_18:0_19:0)	876.815	44.8505	A	30.77	173000	272000	161000	223000	20700	30700	29000	27900	523636	523458	1.03798e+06	523592
TG(16:0_18:0_19:0)	TG	(16:0_18:0_19:0)	876.815	45.1696	A	30.77	1240000	1730000	2060000	1140000	49000	40000	62800	39400	2.81818e+06	2.818e+06	3.85634e+06	2.81814e+06
TG(16:0_18:0_19:0)	TG	(16:0_18:0_19:0)	876.815	45.2235	A	61.54	1240000	1730000	2060000	1140000	49000	49500	48900	39400	2.81818e+06	2.818e+06	3.85452e+06	2.81814e+06
TG(16:0_18:0_20:0)	TG	(16:0_18:0_20:0)	890.83	45.9384	A	7.69	82900	164000	917	97300	16900	12300	19600	10400	194545	194367	393250	194501
TG(16:0_18:0_20:0)	TG	(16:0_18:0_20:0)	890.83	46.137	A	53.85	3060000	4480000	3320000	4120000	101000	66200	128000	113000	3.87273e+06	3.87255e+06	4.5327e+06	3.87268e+06
TG(16:0_18:0_20:0)	TG	(16:0_18:0_20:0)	890.83	46.1831	A	84.62	3060000	4480000	4830000	4120000	139000	97700	208000	202000	6.87273e+06	6.87255e+06	8.9727e+06	6.87268e+06
TG(16:0_18:0_20:0)	TG	(16:0_18:0_20:0)	890.83	46.8052	A	7.69	58700	28000	27300	86000	19600	18100	20700	13800	114182	114004	147250	114137
TG(16:0_18:0_20:4)	TG	(16:0_18:0_20:4)	882.768	41.4475	A	15.38	35100000	27400000	49300000	829000	1010000	1130000	1880000	1130000	1.90909e+07	1.90907e+07	47363614	1.90909e+07
TG(16:0_18:0_21:0)	TG	(16:0_18:0_21:0)	904.846	46.6347	A	23.08	191000	89200	55000	110000	42700	50200	60300	47800	145091	144913	239432	145046
TG(16:0_18:0_21:0)	TG	(16:0_18:0_21:0)	904.846	46.7217	A	7.69	90000	89200	127000	96700	56700	50500	62500	38500	171636	171458	471250	171592
TG(16:0_18:0_21:0)	TG	(16:0_18:0_21:0)	904.846	46.9526	A	7.69	179000	543000	798000	500000	56700	60800	55600	68500	660000	659822	765796	659955
TG(16:0_18:0_22:0)	TG	(16:0_18:0_22:0)	918.861	47.4942	A	7.69	83800	44600	51900	61000	47900	42300	34700	44900	112909	112731	167432	112865
TG(16:0_18:0_22:0)	TG	(16:0_18:0_22:0)	918.861	47.829	A	15.38	28700	110000	114000	160000	999	1580	5880	5180	63272.7	63094.5	16723.1	63228.2
TG(16:0_18:0_22:0)	TG	(16:0_18:0_22:0)	918.861	47.9247	A	53.85	831000	1140000	1530000	1310000	73100	72400	90700	69100	2.30909e+06	2.30891e+06	3.07634e+06	2.30905e+06
TG(16:0_18:0_22:0)	TG	(16:0_18:0_22:0)	918.861	47.985	A	61.54	831000	1140000	1530000	1310000	77600	81300	90700	84000	2.30909e+06	2.30891e+06	3.02543e+06	2.30905e+06
TG(16:0_18:0_22:0)	TG	(16:0_18:0_22:0)	918.861	48.087	A	23.08	457000	1140000	1530000	1310000	65900	61900	90700	69100	2.30909e+06	2.30891e+06	3.29816e+06	2.30905e+06
TG(16:0_18:0_22:5)	TG	(16:0_18:0_22:5)	908.783	41.6846	A	15.38	976000	1890000	951000	397000	53300	235000	296000	69700	214545	214367	329069	214501
TG(16:0_18:0_22:5)	TG	(16:0_18:0_22:5)	908.783	41.9007	A	7.69	307000	69900	122000	118000	9580	9320	8580	30100	144364	144185	241978	144319
TG(16:0_18:0_22:6)	TG	(16:0_18:0_22:6)	906.768	40.9863	A	69.23	14900000	20600000	10000000	16400000	331000	90000	358000	324000	3.07273e+06	3.07255e+06	4.49089e+06	3.07268e+06
TG(16:0_18:0_22:6)	TG	(16:0_18:0_22:6)	906.768	41.0217	A	53.85	14900000	20600000	10000000	16400000	331000	126000	358000	324000	3.07273e+06	3.07255e+06	4.49089e+06	3.07268e+06
TG(16:0_18:0_23:0)	TG	(16:0_18:0_23:0)	932.877	48.7928	A	38.46	168000	213000	255000	129000	50100	43200	42000	48400	360000	359822	515432	359955
TG(16:0_18:0_23:0)	TG	(16:0_18:0_23:0)	932.877	48.8453	A	23.08	123000	213000	291000	129000	42400	43200	47100	43200	360000	359822	522341	359955
TG(16:0_18:0_24:0)	TG	(16:0_18:0_24:0)	946.893	49.7412	A	46.15	238000	332000	351000	338000	33700	37000	38200	41400	543636	543458	823978	543592
TG(16:0_18:0_24:0)	TG	(16:0_18:0_24:0)	946.893	49.785	A	30.77	238000	332000	351000	338000	32400	36600	38100	42700	527273	527095	807614	527228
TG(16:0_18:0_24:0)	TG	(16:0_18:0_24:0)	946.893	49.8745	A	7.69	84200	190000	260000	280000	28600	26800	28000	37600	527273	527095	668887	527228
TG(16:0_18:0_24:1)	TG	(16:0_18:0_24:1)	944.877	47.8927	A	61.54	3750000	4530000	6350000	5780000	99000	90700	186000	96100	1.04909e+07	1.04907e+07	14163614	1.04909e+07
TG(16:0_18:0_25:0)	TG	(16:0_18:0_25:0)	960.909	50.576	A	7.69	30300	61700	81000	53400	14600	14300	9080	13000	73454.5	73276.4	62704.9	73410
TG(16:0_18:0_25:0)	TG	(16:0_18:0_25:0)	960.909	50.7227	A	7.69	11200	17200	19800	5610	6220	2380	2120	5650	24909.1	24730.9	38523.1	24864.5
TG(16:0_18:0_26:0)	TG	(16:0_18:0_26:0)	974.924	51.5887	A	7.69	13000	40500	35100	51400	6480	2120	4260	5030	128909	128731	144159	128865
TG(16:0_18:0_26:0)	TG	(16:0_18:0_26:0)	974.924	51.6745	A	7.69	29200	32500	50400	47900	6470	2110	1960	5030	136545	136367	155432	136501
TG(16:0_18:0_28:0)	TG	(16:0_18:0_28:0)	1002.96	53.4466	A	7.69	4140	2780	7910	8870					8818.18	8640	8941.27	8773.64
TG(16:0_18:0_30:1)	TG	(16:0_18:0_30:1)	1028.97	53.0393	A	15.38	40300	69400	85800	106000	1.68	1.77	2210	1.16	198182	198004	257978	198137
TG(16:0_18:1_16:3)	TG	(16:0_18:1_16:3)	826.705	38.6709	A	15.38	5480000	7530000	5750000	4710000	2910000	4760000	5630000	4200000	6.56364e+06	6.56346e+06	1.32363e+07	6.56359e+06
TG(16:0_18:1_16:3)	TG	(16:0_18:1_16:3)	826.705	38.8355	A	38.46	5480000	5550000	5750000	7200000	3970000	265000	3820000	676000	6.56364e+06	6.56346e+06	9.1818e+06	6.56359e+06
TG(16:0_18:1_18:1)	TG	(16:0_18:1_18:1)	858.768	41.5607	A	61.54	709000000	636000000	695000000	673000000	143000000	117000000	25700000	66300000	1.50909e+08	1.50909e+08	1.72727e+08	1.50909e+08
TG(16:0_18:1_18:1)	TG	(16:0_18:1_18:1)	858.768	41.6746	A	69.23	709000000	636000000	695000000	673000000	143000000	117000000	225000000	66300000	1.65636e+08	1.65636e+08	1.21273e+08	1.65636e+08
TG(16:0_18:1_18:1)	TG	(16:0_18:1_18:1)	858.768	41.7355	A	23.08	709000000	636000000	695000000	673000000	143000000	117000000	199000000	66300000	1.44364e+07	1.44362e+07	3.42545e+07	1.44363e+07
TG(16:0_18:1_18:2)	TG	(16:0_18:1_18:2)	856.752	38.4892	A	15.38	636000	184000	266000	196000	55600	140000	280000	186	187273	187095	311614	187228
TG(16:0_18:1_18:2)	TG	(16:0_18:1_18:2)	856.752	38.5589	A	15.38	1080000	2150	195000	196000	47400	14000	279000	186	137636	137458	47250.4	137592
TG(16:0_18:1_18:2)	TG	(16:0_18:1_18:2)	856.752	40.4628	A	53.85	689000000	927000000	780000000	858000000	389000000	371000000	569000000	221000000	40000000	3.99998e+07	4.56363e+07	4e+07
TG(16:0_18:1_18:2)	TG	(16:0_18:1_18:2)	856.752	40.6062	A	61.54	298000000	623000000	780000000	858000000	1840000	172000000	382000000	171000000	1.15636e+08	1.15636e+08	1.05455e+08	1.15636e+08
TG(16:0_18:1_18:2)	TG	(16:0_18:1_18:2)	856.752	40.6863	A	7.69	298000000	252000000	814000000	551000000	2920000	172000000	384000000	42700	1.15636e+08	1.15636e+08	1.05455e+08	1.15636e+08
TG(16:0_18:1_18:2)	TG	(16:0_18:1_18:2)	856.752	40.8936	A	15.38	1660000000	252000000	38400000	136000000	3390000	6890000	1620000	135000	4.69091e+07	4.69089e+07	1.21571e+08	4.6909e+07
TG(16:0_18:1_18:2)	TG	(16:0_18:1_18:2)	856.752	40.9821	A	15.38	19500000	140000000	125000000	164000000	4440000	8400000	4190000	844000	3.58182e+07	3.5818e+07	9.15273e+07	3.58181e+07
TG(16:0_18:1_18:2)	TG	(16:0_18:1_18:2)	856.752	41.2566	A	53.85	25500000	13000000	22000000	48700000	122000	962000	4190000	844000	6.81818e+06	6.818e+06	1.82727e+07	6.81814e+06
TG(16:0_18:1_18:2)	TG	(16:0_18:1_18:2)	856.752	41.311	A	15.38	25500000	13000000	22000000	48700000	122000	962000	4190000	844000	6.81818e+06	6.818e+06	1.82727e+07	6.81814e+06
TG(16:0_18:1_18:3)	TG	(16:0_18:1_18:3)	854.736	40.4714	A	7.69	33100000	31400000	32200000	34400000	2260000	3190000	1290000	2110000	24363.6	24185.5	1.49698e+07	24319.1
TG(16:0_18:1_18:4)	TG	(16:0_18:1_18:4)	852.721	38.9223	A	7.69	7660000	10600000	6490000	4650000	7770000	4930000	8960000	4520000	732727	732549	694523	732683
TG(16:0_18:1_19:1)	TG	(16:0_18:1_19:1)	872.783	42.2474	A	7.69	115000000	109000000	124000000	109000000	3510000	2160000	6000000	1250000	5.27273e+07	5.27271e+07	4.16363e+07	5.27272e+07
TG(16:0_18:1_20:1)	TG	(16:0_18:1_20:1)	886.799	42.8412	A	84.62	487000000	487000000	452000000	420000000	19700000	12200000	31600000	5070000	1.69455e+08	1.69454e+08	2.07091e+08	1.69455e+08
TG(16:0_18:1_20:4)	TG	(16:0_18:1_20:4)	880.752	40.148	A	15.38	208000000	192000000	198000000	221000000	4570000	12900000	19400000	2840000	52000000	5.19998e+07	4.29091e+07	5.2e+07
TG(16:0_18:1_21:5)	TG	(16:0_18:1_21:5)	892.752	39.7018	A	7.69	1990000	2200000	1680000	1180000	128000	54500	160000	41700	220000	219822	407250	219955
TG(16:0_18:1_22:5)	TG	(16:0_18:1_22:5)	906.768	40.1039	A	46.15	114000000	103000000	111000000	103000000	2420000	2020000	2670000	1500000	4.12727e+07	4.12725e+07	4.41818e+07	4.12727e+07
TG(16:0_18:1_22:6)	TG	(16:0_18:1_22:6)	904.752	39.7412	A	76.92	64600000	67100000	67600000	43500000	3320000	2100000	2620000	2140000	1.79273e+07	1.79271e+07	2.02727e+07	1.79272e+07
TG(16:0_18:1_22:6)	TG	(16:0_18:1_22:6)	904.752	39.8217	A	15.38	42800000	55000000	53000000	31900000	2590000	1340000	42900	1060000	3.30909e+06	3.30891e+06	4.61816e+06	3.30905e+06
TG(16:0_18:1_22:6)	TG	(16:0_18:1_22:6)	904.752	40.121	A	7.69	110000	1330000	1790000	3830000	19500	13300	45300	27300	2.01818e+06	2.018e+06	2.5907e+06	2.01814e+06
TG(16:0_18:1_22:6)	TG	(16:0_18:1_22:6)	904.752	40.249	A	7.69	110000	49100	106000	295000000	8430	6680	66.7	1920	115636	115458	127432	115592
TG(16:0_18:1_24:1)	TG	(16:0_18:1_24:1)	942.861	45.7957	A	38.46	10800000	11100000	14500000	9030000	201000	102000	290000	86300	1.52727e+07	1.52725e+07	2.23818e+07	1.52727e+07
TG(16:0_18:1_24:2)	TG	(16:0_18:1_24:2)	940.846	44.5148	A	69.23	34800000	23600000	34600000	31900000	332000	376000	1310000	233000	1.81273e+07	1.81271e+07	2.59091e+07	1.81272e+07
TG(16:0_18:1_25:1)	TG	(16:0_18:1_25:1)	956.877	46.7229	A	15.38	716000	1080000	1220000	1410000	39600	41200	74100	31600	1.80182e+06	1801640	2.3727e+06	1.80177e+06
TG(16:0_18:1_27:1)	TG	(16:0_18:1_27:1)	984.909	48.4054	A	7.69	153000	245000	406000	306000	2840	1930	9720	6070	243636	243458	379796	243592
TG(16:0_18:1_28:1)	TG	(16:0_18:1_28:1)	998.924	49.4232	A	15.38	436000	493000	436000	391000	5760	3590	5090	6070	296364	296185	430887	296319
TG(16:0_18:1_30:1)	TG	(16:0_18:1_30:1)	1026.96	51.0956	A	7.69	188000	199000	441000	307000	986	865	12500	1850	530909	530731	705432	530865
TG(16:0_18:2_16:3)	TG	(16:0_18:2_16:3)	824.689	37.9299	A	23.08	334000	329000	53900	448000	842000	1530000	1470000	465000	160364	160185	244341	160319
TG(16:0_18:2_16:3)	TG	(16:0_18:2_16:3)	824.689	38.0349	A	30.77	131000	91400	1180	66100	191000	26300	429000	47100	51454.5	51276.4	33531.5	51410
TG(16:0_18:2_16:3)	TG	(16:0_18:2_16:3)	824.689	38.173	A	7.69	1600000	3750000	5940000	4490000	8560	12800	35400	24800	19454.5	19276.4	33967.8	19410
TG(16:0_18:2_18:2)	TG	(16:0_18:2_18:2)	854.736	39.5159	A	76.92	1190000000	615000000	987000000	1660000000	104000000	115000000	615000000	239000000	1.61455e+08	1.61454e+08	1.66909e+08	1.61455e+08
TG(16:0_18:2_18:2)	TG	(16:0_18:2_18:2)	854.736	39.5516	A	76.92	1190000000	615000000	987000000	1660000000	104000000	115000000	615000000	239000000	1.39455e+08	1.39454e+08	1.44909e+08	1.39455e+08
TG(16:0_18:2_18:2)	TG	(16:0_18:2_18:2)	854.736	39.6372	A	38.46	683000000	301000000	484000000	651000000	203000000	159000000	457000000	73300000	1.34182e+08	134181640	2.63273e+08	1.34182e+08
TG(16:0_18:2_18:2)	TG	(16:0_18:2_18:2)	854.736	40.1418	A	15.38	29200000	60000000	27900000	226000000	2870000	1710000	3940000	1150000	1.58727e+07	1.58725e+07	6.60909e+07	1.58727e+07
TG(16:0_18:2_18:3)	TG	(16:0_18:2_18:3)	852.721	37.0651	A	7.69	37100	8.14	9.12	76600	0	979	3450	0	39636.4	39458.2	46832.2	39591.8
TG(16:0_18:2_18:3)	TG	(16:0_18:2_18:3)	852.721	38.7603	A	92.31	342000000	293000000	316000000	380000000	65400000	84800000	149000000	35800000	9.96364e+07	9.96362e+07	6.87273e+07	9.96363e+07
TG(16:0_18:2_18:3)	TG	(16:0_18:2_18:3)	852.721	38.8629	A	7.69	27900000	299000000	310000000	325000000	51700000	1530000	71000000	21900000	9.96364e+07	9.96362e+07	7.89091e+07	9.96363e+07
TG(16:0_18:2_18:3)	TG	(16:0_18:2_18:3)	852.721	39.4019	A	38.46	899000	1570000	708000	2610000	397000	151000	479000	116000	501818	501640	574523	501774
TG(16:0_18:2_18:4)	TG	(16:0_18:2_18:4)	850.705	36.6677	C	7.69	327000	164000	401000	534000	93.4	29600	757	18100	265.455	87.2727	131.091	220.909
TG(16:0_18:2_18:4)	TG	(16:0_18:2_18:4)	850.705	37.702	A	7.69	127000000	1270000	29400000	427000000	13300000	29900000	24900000	7040000	3.03636e+07	3.03635e+07	2.7273e+06	3.03636e+07
TG(16:0_18:2_18:4)	TG	(16:0_18:2_18:4)	850.705	38.1571	A	7.69	2030000	403	342000	395000	16700	357	15500	96	47636.4	47458.2	52749.6	47591.8
TG(16:0_18:2_20:4)	TG	(16:0_18:2_20:4)	878.736	39.1735	A	23.08	96200000	86000000	87300000	83700000	5250000	3310000	6830000	2740000	2.76364e+07	2.76362e+07	7.36363e+07	2.76363e+07
TG(16:0_18:2_20:4)	TG	(16:0_18:2_20:4)	878.736	39.3611	A	15.38	5090000	17900000	7050000	3570000	25100	613000	564000	713000	818182	818004	843659	818137
TG(16:0_18:2_20:4)	TG	(16:0_18:2_20:4)	878.736	39.6065	C	7.69	343000	21000	101000	237000	142000	27600	192000	118000	26909.1	26730.9	5250.36	26864.5
TG(16:0_18:2_20:5)	TG	(16:0_18:2_20:5)	876.721	37.9917	A	15.38	72200000	136000000	186000000	158000000	2940000	4200000	7430000	2720000	4.45455e+07	4.45453e+07	9.06727e+07	44545410
TG(16:0_18:2_20:5)	TG	(16:0_18:2_20:5)	876.721	38.2543	A	23.08	30600000	35500000	31300000	32000000	1120000	1100000	1330000	986000	5.98182e+06	5981640	3.43634e+06	5.98177e+06
TG(16:0_18:2_21:5)	TG	(16:0_18:2_21:5)	890.736	38.7402	A	30.77	4390000	5190000	4060000	4910000	189000	188000	322000	141000	1.04364e+06	1.04346e+06	1.46907e+06	1.04359e+06
TG(16:0_18:2_21:5)	TG	(16:0_18:2_21:5)	890.736	39.1073	A	7.69	1840000	1040000	3790000	2230000	66500	60900	53700	51600	1.00545e+06	1.00528e+06	1.69089e+06	1005410
TG(16:0_18:2_22:6)	TG	(16:0_18:2_22:6)	902.736	38.8265	A	46.15	96500000	105000000	96700000	76600000	4540000	4680000	4570000	3190000	2.52727e+07	2.52725e+07	2.85454e+07	2.52727e+07
TG(16:0_18:2_22:6)	TG	(16:0_18:2_22:6)	902.736	38.8629	A	69.23	96500000	105000000	96700000	76600000	4540000	4680000	4570000	3190000	2.52727e+07	2.52725e+07	2.85454e+07	2.52727e+07
TG(16:0_18:2_22:6)	TG	(16:0_18:2_22:6)	902.736	38.8832	A	46.15	96500000	105000000	96700000	76600000	4540000	4680000	4570000	3190000	2.52727e+07	2.52725e+07	2.85454e+07	2.52727e+07
TG(16:0_18:2_22:6)	TG	(16:0_18:2_22:6)	902.736	39.296	A	7.69	4040	3300	60200	797000	13500	2600	14900	7220	14218.2	14040	12167.8	14173.6
TG(16:0_18:2_24:6)	TG	(16:0_18:2_24:6)	930.768	39.5786	A	7.69	2900000	2720000	2690000	4340000	377000	98500	129000	258000	91636.4	91458.2	275250	91591.8
TG(16:0_18:2_28:8)	TG	(16:0_18:2_28:8)	982.799	40.2839	A	38.46	1080000	1650000	1440000	1570000	47400	55000	111000	24400	350909	350731	383614	350865
TG(16:0_18:2_28:8)	TG	(16:0_18:2_28:8)	982.799	40.323	A	15.38	1080000	1650000	1440000	1570000	47400	50700	111000	24400	350909	350731	383614	350865
TG(16:0_18:3_22:6)	TG	(16:0_18:3_22:6)	900.721	38.0424	A	46.15	20200000	19200000	23400000	22400000	390000	355000	475000	322000	9.56364e+06	9.56346e+06	1.46545e+07	9.56359e+06
TG(16:0_18:4_20:5)	TG	(16:0_18:4_20:5)	872.689	36.5856	A	23.08	2060000	1720000	2460000	4060000	59900	80000	68900	63000	3.56364e+06	3.56346e+06	4.70725e+06	3.56359e+06
TG(16:0_18:4_22:6)	TG	(16:0_18:4_22:6)	898.705	37.2962	A	30.77	1350000	1390000	1130000	1430000	13900	3690	22.6	8440	1.03455e+06	1.03437e+06	1.39816e+06	1.0345e+06
TG(16:0_19:0_18:1)	TG	(16:0_19:0_18:1)	874.799	43.1041	A	7.69	90400	224000	223000	293000	46300	26400	48300	23400	57090.9	56912.7	84232.2	57046.4
TG(16:0_19:0_18:1)	TG	(16:0_19:0_18:1)	874.799	43.308	A	15.38	484000	646000	642000	824000	42200	23900	68800	13400	107273	107095	137796	107228
TG(16:0_19:0_18:1)	TG	(16:0_19:0_18:1)	874.799	43.3537	A	30.77	6220000	8450000	11700000	9880000	181000	130000	369000	93300	5400000	5.39982e+06	7.1818e+06	5.39996e+06
TG(16:0_19:0_18:1)	TG	(16:0_19:0_18:1)	874.799	43.6368	A	76.92	24600000	31100000	35600000	30300000	455000	327000	1010000	269000	2.45455e+07	2.45453e+07	2.32182e+07	24545410
TG(16:0_19:0_18:1)	TG	(16:0_19:0_18:1)	874.799	43.6674	A	69.23	24600000	31100000	35600000	30300000	428000	327000	1010000	269000	2.94545e+07	2.94544e+07	2.81273e+07	2.94545e+07
TG(16:0_19:0_18:1)	TG	(16:0_19:0_18:1)	874.799	44.2785	A	23.08	73300	233000	268000	111000	17700	18100	23400	19400	243636	243458	301978	243592
TG(16:0_19:0_18:2)	TG	(16:0_19:0_18:2)	872.783	42.6278	A	69.23	58100000	74100000	83000000	66200000	1250000	1050000	2860000	652000	3.85455e+07	3.85453e+07	4.70909e+07	38545410
TG(16:0_19:0_18:2)	TG	(16:0_19:0_18:2)	872.783	42.9719	A	7.69	285000	489000	7840	363000	18700	7890	38500	15800	113455	113276	115659	113410
TG(16:0_19:0_18:2)	TG	(16:0_19:0_18:2)	872.783	43.0985	A	23.08	388000	588000	7890	662000	54900	31500	96200	40900	269091	268913	584341	269046
TG(16:0_19:0_18:2)	TG	(16:0_19:0_18:2)	872.783	43.2647	A	7.69	62800	262000	73.2	130000	12500	17100	16600	8120	126000	125822	292523	125955
TG(16:0_19:0_20:0)	TG	(16:0_19:0_20:0)	904.846	47.16	A	7.69	194000	543000	670000	369000	53100	50400	41100	60200	316364	316185	779796	316319
TG(16:0_19:0_20:4)	TG	(16:0_19:0_20:4)	896.783	42.0699	A	23.08	801000	461000	804000	537000	27300	13700	41300	14900	389091	388913	510887	389046
TG(16:0_20:0_18:2)	TG	(16:0_20:0_18:2)	886.799	43.4741	A	7.69	39400000	43300000	3390000	22700000	23600	236000	1400000	298000	2.69091e+07	2.69089e+07	3.70727e+07	2.6909e+07
TG(16:0_20:0_18:2)	TG	(16:0_20:0_18:2)	886.799	43.6815	A	7.69	5980000	2990000	2040000	4420000	37700	18900000	156000	39000	2.58182e+06	2581640	9.03634e+06	2.58177e+06
TG(16:0_20:0_20:1)	TG	(16:0_20:0_20:1)	916.846	45.9518	A	15.38	3020000	5460000	4790000	5780000	83200	47900	146000	42200	607273	607095	1.64543e+06	607228
TG(16:0_20:0_21:0)	TG	(16:0_20:0_21:0)	932.877	48.3816	A	7.69	32600	59000	77300	60400	39500	41500	47900	33900	86545.5	86367.3	113796	86500.9
TG(16:0_20:0_22:6)	TG	(16:0_20:0_22:6)	934.799	41.6867	A	7.69	794000	1310000	865000	338000	22000	4260	23600	41300	283636	283458	174887	283592
TG(16:0_20:0_23:0)	TG	(16:0_20:0_23:0)	960.909	50.3829	A	7.69	10600	8050	12900	6980	2970	3920	17.9	4530	8327.27	8149.09	17250.4	8282.73
TG(16:0_20:0_24:0)	TG	(16:0_20:0_24:0)	974.924	51.5203	A	15.38	29700	33500	20200	55200	5150	2140	3050	3460	32181.8	32003.6	62341.3	32137.3
TG(16:0_20:1_22:4)	TG	(16:0_20:1_22:4)	936.815	42.0655	A	15.38	24500000	25200000	23400000	30300000	743000	670000	2010000	506000	8.47273e+06	8.47255e+06	10163614	8.47268e+06
TG(16:0_20:1_22:6)	TG	(16:0_20:1_22:6)	932.783	40.5859	A	7.69	1410000	1150000	3870000	1410000	265000	68600	150000	295000	361818	361640	396341	361774
TG(16:0_20:1_29:1)	TG	(16:0_20:1_29:1)	1040.97	52.0248	A	23.08	105000	135000	208000	178000	2090	0	4670	1300	418182	418004	501614	418137
TG(16:0_20:1_30:1)	TG	(16:0_20:1_30:1)	1054.99	52.8273	A	7.69	14000	53600	125000	77000	2880	14.8	30.5		102909	102731	75432.2	102865
TG(16:0_20:3_20:4)	TG	(16:0_20:3_20:4)	904.752	38.8877	B	7.69	22000000	23300000	130000000	75800000	1030000	293000	3590000	759000	15000000	1.49998e+07	3.07818e+07	1.5e+07
TG(16:0_20:4_22:6)	TG	(16:0_20:4_22:6)	926.736	38.5029	A	46.15	1010000	1200000	1120000	904000	51200	6650	8070	42500	218182	218004	392887	218137
TG(16:0_20:5_22:6)	TG	(16:0_20:5_22:6)	924.721	37.7663	A	46.15	3040000	3110000	2910000	2660000	230000	190000	248000	231000	340000	339822	358159	339955
TG(16:0_21:0_18:1)	TG	(16:0_21:0_18:1)	902.83	45.4271	A	7.69	239000	2110	599000	319000	9680	3220	12600	6550	207273	207095	343796	207228
TG(16:0_21:0_18:2)	TG	(16:0_21:0_18:2)	900.815	43.8878	A	46.15	12500000	13200000	17500000	16900000	155000	91100	380000	125000	1.81091e+07	1.81089e+07	1.64363e+07	1.8109e+07
TG(16:0_21:0_18:2)	TG	(16:0_21:0_18:2)	900.815	43.9061	A	30.77	12500000	3590000	17500000	6790000	155000	91100	380000	138000	1.81091e+07	1.81089e+07	1.64363e+07	1.8109e+07
TG(16:0_21:0_18:2)	TG	(16:0_21:0_18:2)	900.815	44.4968	A	7.69	143000	111000	162000	192000	8610	4820	14800	9290	146364	146185	191614	146319
TG(16:0_22:0_18:1)	TG	(16:0_22:0_18:1)	916.846	46.1383	A	76.92	13400000	16700000	18900000	17400000	295000	136000	380000	121000	2.47273e+07	2.47271e+07	3.42e+07	2.47272e+07
TG(16:0_22:0_18:1)	TG	(16:0_22:0_18:1)	916.846	46.7452	A	23.08	153000	140000	152000	98800	18300	25900	12700	19700	292727	292549	464341	292683
TG(16:0_22:0_18:2)	TG	(16:0_22:0_18:2)	914.83	44.1903	A	38.46	21100000	32800000	20000000	26200000	311000	158000	439000	322000	3.94545e+07	3.94544e+07	6.82e+07	3.94545e+07
TG(16:0_22:0_18:2)	TG	(16:0_22:0_18:2)	914.83	44.4268	A	15.38	2740000	4660000	3030000	5610000	158000	164000	313000	56500	796364	796185	819978	796319
TG(16:0_22:0_18:2)	TG	(16:0_22:0_18:2)	914.83	44.8018	A	30.77	24100000	31100000	39300000	40500000	277000	302000	986000	263000	36000000	3.59998e+07	5.04182e+07	3.6e+07
TG(16:0_22:0_22:6)	TG	(16:0_22:0_22:6)	962.83	44.4643	A	23.08	3770000	2800000	2610000	2760000	89000	76700	195000	60000	432727	432549	692705	432683
TG(16:0_22:1_22:6)	TG	(16:0_22:1_22:6)	960.815	42.7531	A	15.38	399000	1170000	44100	2010000	9610	2670	14300	3010	352727	352549	398159	352683
TG(16:0_22:1_22:6)	TG	(16:0_22:1_22:6)	960.815	42.7945	A	30.77	796000	1170000	44100	2010000	9610	2670	14300	3010	352727	352549	398159	352683
TG(16:0_22:5_22:6)	TG	(16:0_22:5_22:6)	952.752	38.8789	A	7.69	188000	239000	321000	241000	1.64	0.00304	0.111	7180	85090.9	84912.7	78704.9	85046.4
TG(16:0_22:5_22:6)	TG	(16:0_22:5_22:6)	952.752	38.9709	A	7.69	195000	58300	1310	21800	0.0106	1.56e-05	0.000701	9430	51636.4	51458.2	36704.9	51591.8
TG(16:0_22:6_22:6)	TG	(16:0_22:6_22:6)	950.736	38.5977	A	15.38	2730000	3560000	3950000	2330000	62100	43300	46200	59100	1.12909e+06	1.12891e+06	1.54907e+06	1.12905e+06
TG(16:0_22:6_22:6)	TG	(16:0_22:6_22:6)	950.736	38.6585	A	7.69	2730000	3560000	3950000	2330000	62100	43300	46200	59100	1.12909e+06	1.12891e+06	1.36725e+06	1.12905e+06
TG(16:0_23:0_18:1)	TG	(16:0_23:0_18:1)	930.861	46.8578	A	23.08	1510000	1750000	2660000	2260000	73600	81400	159000	82300	4.58182e+06	4581640	5.81452e+06	4.58177e+06
TG(16:0_23:0_18:1)	TG	(16:0_23:0_18:1)	930.861	46.888	A	53.85	1510000	1750000	2660000	2260000	73600	81400	159000	82300	4.58182e+06	4581640	5.81452e+06	4.58177e+06
TG(16:0_23:0_18:1)	TG	(16:0_23:0_18:1)	930.861	46.9969	A	30.77	1510000	1750000	2660000	2260000	73600	52900	65500	55100	4.58182e+06	4581640	5183614	4.58177e+06
TG(16:0_23:0_18:2)	TG	(16:0_23:0_18:2)	928.846	45.1097	A	53.85	6580000	4300000	8400000	5040000	120000	85300	204000	77800	1.01818e+07	10181640	1.49454e+07	1.01818e+07
TG(16:0_23:0_18:2)	TG	(16:0_23:0_18:2)	928.846	45.1815	A	38.46	2090000	4300000	8210000	5040000	120000	92900	204000	69400	1.01818e+07	10181640	1.23273e+07	1.01818e+07
TG(16:0_23:0_18:2)	TG	(16:0_23:0_18:2)	928.846	45.4852	A	15.38	3080000	5340000	7370000	5800000	53000	28000	26100	21300	8.65455e+06	8.65437e+06	1.23909e+07	8.6545e+06
TG(16:0_23:0_18:2)	TG	(16:0_23:0_18:2)	928.846	45.5589	A	61.54	3370000	5340000	7370000	5800000	56800	49400	26800	42800	8.65455e+06	8.65437e+06	1.12727e+07	8.6545e+06
TG(16:0_23:1_18:2)	TG	(16:0_23:1_18:2)	926.83	43.8872	A	61.54	12600000	15500000	31600000	32300000	117000	71600	271000	113000	1.73818e+07	17381640	2.38909e+07	1.73818e+07
TG(16:0_24:0_18:1)	TG	(16:0_24:0_18:1)	944.877	47.9216	A	61.54	3750000	4530000	6350000	5780000	99000	90700	186000	96100	1.04909e+07	1.04907e+07	14163614	1.04909e+07
TG(16:0_24:0_18:1)	TG	(16:0_24:0_18:1)	944.877	47.9728	A	30.77	3750000	4530000	6350000	5780000	99000	90700	186000	96100	1.04909e+07	1.04907e+07	14163614	1.04909e+07
TG(16:0_24:0_18:1)	TG	(16:0_24:0_18:1)	944.877	48.049	A	23.08	3090000	1610000	4870000	3260000	33500	39000	108000	54000	6.30909e+06	6.30891e+06	8.3818e+06	6.30905e+06
TG(16:0_24:0_18:1)	TG	(16:0_24:0_18:1)	944.877	48.1093	A	7.69	1260000	1610000	2570000	1440000	40700	39000	108000	35500	3400000	3.39982e+06	5.31998e+06	3.39996e+06
TG(16:0_24:0_18:1)	TG	(16:0_24:0_18:1)	944.877	48.5007	A	7.69	104000	90900	28600	70600	16400	36800	25800	20700	1.25455e+07	1.25453e+07	1.27023e+07	12545410
TG(16:0_24:0_18:2)	TG	(16:0_24:0_18:2)	942.861	46.5134	A	61.54	7370000	11500000	13900000	6320000	206000	196000	528000	130000	2.10909e+07	2.10907e+07	2.71273e+07	2.10909e+07
TG(16:0_24:0_18:2)	TG	(16:0_24:0_18:2)	942.861	46.5825	A	38.46	6350000	7430000	13900000	6320000	191000	196000	528000	116000	2.10909e+07	2.10907e+07	2.71273e+07	2.10909e+07
TG(16:0_24:0_18:2)	TG	(16:0_24:0_18:2)	942.861	47.1312	A	23.08	204000	316000	224000	184000	25500	16300	38700	22100	503636	503458	1033614	503592
TG(16:0_24:0_18:2)	TG	(16:0_24:0_18:2)	942.861	47.4571	A	7.69	30400	55800	35100	42200	19.2	907	1750	1430	112182	112004	273196	112137
TG(16:0_24:0_18:3)	TG	(16:0_24:0_18:3)	940.846	45.3703	A	15.38	154000	177000	994000	761000	14600	15500	16200	8390	752727	752549	1.41089e+06	752683
TG(16:0_24:0_20:2)	TG	(16:0_24:0_20:2)	970.893	47.8889	A	30.77	3170000	3550000	4500000	4850000	58900	41300	86300	30500	954545	954367	2.79089e+06	954501
TG(16:0_24:1_22:6)	TG	(16:0_24:1_22:6)	988.846	44.1949	A	38.46	131000	276000	262000	336000	0	17	1650	31	121273	121095	199069	121228
TG(16:0_25:0_18:1)	TG	(16:0_25:0_18:1)	958.893	48.4308	A	7.69	272000	164000	63300	134000	22400	27800	35300	30200	387273	387095	515614	387228
TG(16:0_25:0_18:1)	TG	(16:0_25:0_18:1)	958.893	48.7354	A	38.46	603000	635000	972000	728000	46800	39400	56600	35200	1.51636e+06	1.51619e+06	1.67816e+06	1.51632e+06
TG(16:0_25:0_18:1)	TG	(16:0_25:0_18:1)	958.893	48.8546	A	15.38	65800	144000	211000	170000	3060	1770	6770	912	183636	183458	258159	183592
TG(16:0_25:0_18:2)	TG	(16:0_25:0_18:2)	956.877	47.3852	A	38.46	938000	1600000	1920000	1740000	43800	21500	97000	33600	3.23636e+06	3.23619e+06	4.30725e+06	3.23632e+06
TG(16:0_25:0_18:2)	TG	(16:0_25:0_18:2)	956.877	47.4708	A	23.08	472000	647000	854000	644000	15200	3940	37000	11100	794545	794367	1.4527e+06	794501
TG(16:0_25:0_18:2)	TG	(16:0_25:0_18:2)	956.877	47.8183	A	7.69	147000	139000	314000	240000	1690	2010	13700	3260	86181.8	86003.6	243796	86137.3
TG(16:0_25:0_18:3)	TG	(16:0_25:0_18:3)	954.861	46.2636	A	7.69	70500	76300	152000	69100	736	805	3410	10.8	223636	223458	260159	223592
TG(16:0_26:0_18:1)	TG	(16:0_26:0_18:1)	972.909	49.6399	A	38.46	808000	1120000	1640000	1090000	33000	33600	40500	32400	3.36364e+06	3.36346e+06	3.81634e+06	3.36359e+06
TG(16:0_26:0_18:1)	TG	(16:0_26:0_18:1)	972.909	49.8421	A	15.38	11400	163000	832000	487000	19500	23800	21300	13800	1.00909e+06	1.00891e+06	1.54234e+06	1.00905e+06
TG(16:0_26:0_18:2)	TG	(16:0_26:0_18:2)	970.893	48.647	A	7.69	125000	3830	31900	60000	4130	3230	6720	1430	93272.7	93094.5	165069	93228.2
TG(16:0_26:1_18:2)	TG	(16:0_26:1_18:2)	968.877	46.2939	A	61.54	769000	13100000	17000000	17100000	180000	134000	412000	102000	2.38182e+07	2.3818e+07	3.14545e+07	2.38181e+07
TG(16:0_27:0_18:2)	TG	(16:0_27:0_18:2)	984.909	49.252	A	7.69	22300	10300	28300	42100	1640	22.1	1.03	0.893	72909.1	72730.9	82959.5	72864.5
TG(16:0_27:1_18:2)	TG	(16:0_27:1_18:2)	982.893	47.2153	A	7.69	1370000	1960000	2500000	281000	27000	16700	56000	16100	4.69091e+06	4.69073e+06	5.67452e+06	4.69086e+06
TG(16:0_28:0_18:1)	TG	(16:0_28:0_18:1)	1000.94	51.487	A	38.46	243000	301000	440000	433000	3730	5140	10900	2660	823636	823458	1123614	823592
TG(16:0_28:0_18:1)	TG	(16:0_28:0_18:1)	1000.94	51.6908	A	7.69	15600	30100	1280000	84100	19.7	1070	43.2	982	96363.6	96185.5	115723	96319.1
TG(16:0_28:0_18:2)	TG	(16:0_28:0_18:2)	998.924	50.1426	A	15.38	279000	425000	668000	810000	12700	14500	24900	11.2	790909	790731	1.17089e+06	790865
TG(16:0_28:0_18:2)	TG	(16:0_28:0_18:2)	998.924	50.5527	A	7.69	15600	8810	21900	30600	0.286	1.15	983	0	28909.1	28730.9	51941.3	28864.5
TG(16:0_28:0_20:1)	TG	(16:0_28:0_20:1)	1028.97	53.1461	A	7.69	40300	69400	147000	106000	22.4	24.8	2210	15.9	198182	198004	257978	198137
TG(16:0_28:1_18:2)	TG	(16:0_28:1_18:2)	996.909	48.1591	A	53.85	1400000	1830000	2800000	3300000	45900	28400	89400	23200	7.27273e+06	7.27255e+06	10003614	7.27268e+06
TG(16:0_28:1_18:2)	TG	(16:0_28:1_18:2)	996.909	48.2112	A	53.85	1400000	1830000	2800000	3300000	45900	28400	89400	23200	7.27273e+06	7.27255e+06	10003614	7.27268e+06
TG(16:0_29:0_18:1)	TG	(16:0_29:0_18:1)	1014.96	51.848	A	7.69	4460	6910	25100	22300	23.8	898	1120	1.34	28000	27821.8	43177.6	27955.5
TG(16:0_29:0_18:2)	TG	(16:0_29:0_18:2)	1012.94	50.9321	A	15.38	6720	14500	13100	25000	871	25.8	0	1.09	32727.3	32549.1	56523.1	32682.7
TG(16:0_29:1_18:2)	TG	(16:0_29:1_18:2)	1010.92	48.7511	A	15.38	167000	106000	277000	279000	4670	1380	7830	786	530909	530731	779432	530865
TG(16:0_30:0_18:1)	TG	(16:0_30:0_18:1)	1028.97	53.4775	A	30.77	103000	141000	191000	164000	1190	1170	4230	776	398182	398004	520705	398137
TG(16:0_30:0_18:1)	TG	(16:0_30:0_18:1)	1028.97	53.5453	A	38.46	103000	141000	191000	164000	1190	1170	4230	776	398182	398004	520705	398137
TG(16:0_30:0_18:2)	TG	(16:0_30:0_18:2)	1026.96	52.0101	A	46.15	141000	307000	325000	263000	6860	1070	21500	1760	814545	814367	1.1127e+06	814501
TG(16:0_30:0_18:2)	TG	(16:0_30:0_18:2)	1026.96	52.1512	A	7.69	7130	12900	22100	3670					13690.9	13512.7	29414	13646.4
TG(16:0_30:0_18:2)	TG	(16:0_30:0_18:2)	1026.96	52.4932	A	7.69	23800	23900	41300	51300	2240	1.65	2720	20	22363.6	22185.5	44577.6	22319.1
TG(16:0_4:0_17:0)	TG	(16:0_4:0_17:0)	652.564	35.6611	C	7.69	138000	298000	228000	297000	15200	11100	11300	6330	309091	308913	428705	309046
TG(16:0_6:0_14:0)	TG	(16:0_6:0_14:0)	638.548	34.1843	C	7.69	140000	152000	171000	187000	7350	9910	7890	7280	289091	288913	582159	289046
TG(16:1_15:2_18:2)	TG	(16:1_15:2_18:2)	810.674	36.7343	A	46.15	3380000	4700000	735000	2750000	92500	86300	175000	77300	2.65455e+06	2.65437e+06	4.23089e+06	2.6545e+06
TG(16:1_15:2_18:2)	TG	(16:1_15:2_18:2)	810.674	36.812	A	7.69	3380000	4700000	735000	1270000	92500	86300	296000	97000	1.87273e+06	1.87255e+06	3.9018e+06	1.87268e+06
TG(16:1_16:1_16:1)	TG	(16:1_16:1_16:1)	800.689	38.0475	A	46.15	85000000	126000000	157000000	85100000	20300000	24900000	37900000	6360000	7.41818e+07	74181640	1.05636e+08	7.41818e+07
TG(16:1_16:1_18:2)	TG	(16:1_16:1_18:2)	826.705	38.1372	A	46.15	365000000	343000000	276000000	215000000	41200000	92200000	83200000	26100000	1.44909e+08	1.44909e+08	1.92727e+08	1.44909e+08
TG(16:1_16:2_18:2)	TG	(16:1_16:2_18:2)	824.689	37.3448	A	53.85	108000000	50000000	63500000	90200000	5400000	3980000	12500000	6930000	9.54545e+07	9.54544e+07	1.47273e+08	9.54545e+07
TG(16:1_17:1_16:2)	TG	(16:1_17:1_16:2)	812.689	38.0258	A	7.69	2370000	19600000	8000000	4510000	436000	1240000	1980000	178000	3.63636e+06	3.63619e+06	6.64543e+06	3.63632e+06
TG(16:1_18:1_14:2)	TG	(16:1_18:1_14:2)	798.674	37.6581	A	15.38	1240000	5990000	5090000	4040000	1730000	2660000	4460000	965000	3.32727e+06	3.32709e+06	3.49089e+06	3.32723e+06
TG(16:1_18:1_18:1)	TG	(16:1_18:1_18:1)	856.752	40.2461	A	46.15	456000000	538000000	500000000	684000000	254000000	67800000	238000000	194000000	1.42545e+08	1.42545e+08	1.50182e+08	142545410
TG(16:1_18:1_18:1)	TG	(16:1_18:1_18:1)	856.752	40.3903	A	53.85	1440000000	1350000000	1280000000	858000000	389000000	371000000	569000000	221000000	2.98182e+08	298181640	396363614	2.98182e+08
TG(16:1_18:1_18:2)	TG	(16:1_18:1_18:2)	854.736	39.2402	A	53.85	508000000	351000000	460000000	1010000000	74600000	159000000	570000000	194000000	1.26909e+08	1.26909e+08	1.37455e+08	1.26909e+08
TG(16:1_18:1_18:2)	TG	(16:1_18:1_18:2)	854.736	39.3389	A	30.77	1010000000	266000000	811000000	1010000000	134000000	159000000	645000000	241000000	2.03636e+08	2.03636e+08	2.14182e+08	2.03636e+08
TG(16:1_18:1_18:2)	TG	(16:1_18:1_18:2)	854.736	39.3809	A	23.08	508000000	618000000	811000000	1010000000	74600000	159000000	311000000	194000000	1.26909e+08	1.26909e+08	1.37455e+08	1.26909e+08
TG(16:1_18:1_18:2)	TG	(16:1_18:1_18:2)	854.736	39.4762	A	61.54	1700000000	882000000	502000000	1660000000	104000000	115000000	328000000	239000000	7.58182e+07	7.5818e+07	1.54e+08	7.58181e+07
TG(16:1_18:1_18:2)	TG	(16:1_18:1_18:2)	854.736	39.7209	A	23.08	683000000	301000000	334000000	651000000	205000000	159000000	457000000	75000000	1.34182e+08	134181640	2.63273e+08	1.34182e+08
TG(16:1_18:1_18:2)	TG	(16:1_18:1_18:2)	854.736	44.6776	A	15.38	144000	268000	122000	76500	93600	11500	144000	26800	112727	112549	193978	112683
TG(16:1_18:1_18:3)	TG	(16:1_18:1_18:3)	852.721	38.1345	B	15.38	261000	57800	92600	140000	91900	24700	41100	29800	223636	223458	289069	223592
TG(16:1_18:1_20:4)	TG	(16:1_18:1_20:4)	878.736	38.9873	C	7.69	176000	225000	113000	153000	4080	1.16	6710	131	74181.8	74003.6	129814	74137.3
TG(16:1_18:1_22:6)	TG	(16:1_18:1_22:6)	902.736	38.6727	A	7.69	87900	22400	2750	1180	492	18.7	11400	178	278.182	100	434.909	233.636
TG(16:1_18:1_28:1)	TG	(16:1_18:1_28:1)	996.909	47.978	A	7.69	646000	595000	1390000	1840000	21600	14100	46200	13700	2.92727e+06	2.92709e+06	4.0727e+06	2.92723e+06
TG(16:1_18:1_30:1)	TG	(16:1_18:1_30:1)	1024.94	49.491	A	30.77	271000	421000	603000	609000	15500	2970	38100	2110	1340000	1.33982e+06	1.57998e+06	1.33996e+06
TG(16:1_18:2_18:2)	TG	(16:1_18:2_18:2)	852.721	38.0617	A	7.69	263000	57800	2170	336000	54800	58800	87800	30000	144727	144549	119250	144683
TG(16:1_18:2_18:2)	TG	(16:1_18:2_18:2)	852.721	38.4265	A	84.62	672000000	472000000	596000000	641000000	87200000	92300000	155000000	33300000	1.50364e+08	1.50363e+08	1.67455e+08	1.50364e+08
TG(16:1_18:2_18:2)	TG	(16:1_18:2_18:2)	852.721	38.4935	A	53.85	672000000	66600000	596000000	641000000	87200000	92300000	155000000	51800000	1.50364e+08	1.50363e+08	9.2e+07	1.50364e+08
TG(16:1_18:2_18:3)	TG	(16:1_18:2_18:3)	850.705	37.538	A	61.54	300000000	234000000	211000000	292000000	27500000	42200000	68500000	16700000	1.10909e+08	1.10909e+08	1.43455e+08	1.10909e+08
TG(16:1_18:2_18:3)	TG	(16:1_18:2_18:3)	850.705	37.5732	A	92.31	300000000	234000000	240000000	292000000	27500000	42200000	68500000	16700000	1.41455e+08	1.41454e+08	1.74e+08	1.41455e+08
TG(16:1_18:2_20:5)	TG	(16:1_18:2_20:5)	874.705	37.015	A	92.31	114000000	70300000	106000000	133000000	1880000	3150000	5070000	1310000	78000000	7.79998e+07	9.61818e+07	7.8e+07
TG(16:1_18:2_22:5)	TG	(16:1_18:2_22:5)	902.736	38.0809	A	23.08	30900000	55400000	47200000	36700000	810000	622000	44300	679000	1.68182e+07	1.6818e+07	18363614	1.68181e+07
TG(16:1_18:2_22:6)	TG	(16:1_18:2_22:6)	900.721	37.73	A	61.54	39500000	30500000	37500000	33100000	554000	504000	581000	422000	1.50364e+07	1.50362e+07	1.85091e+07	1.50363e+07
TG(16:1_18:2_22:6)	TG	(16:1_18:2_22:6)	900.721	37.9331	A	7.69	10800000	20200000	629000	1150000	96700	310000	118000	197000	525455	525276	3803614	525410
TG(16:1_18:2_28:8)	TG	(16:1_18:2_28:8)	980.783	39.1462	A	15.38	404000	495000	610000	539000	6710	15100	12600	10800	122364	122185	113432	122319
TG(16:1_18:2_28:8)	TG	(16:1_18:2_28:8)	980.783	39.2356	A	7.69	270000	119000	369000	319000	6640	7210	12600	2100	76545.5	76367.3	35250.4	76500.9
TG(16:1_18:3_22:6)	TG	(16:1_18:3_22:6)	898.705	36.6887	A	46.15	13000000	17300000	10500000	14200000	110000	98600	106000	82500	1.28909e+07	1.28907e+07	1.74363e+07	1.28909e+07
TG(16:1_18:3_22:6)	TG	(16:1_18:3_22:6)	898.705	36.8649	A	15.38	6050000	324000	5300000	6300000	108000	87300	107000	85700	4.76364e+06	4.76346e+06	6.10907e+06	4.76359e+06
TG(16:1_20:1_22:1)	TG	(16:1_20:1_22:1)	940.846	45.7421	C	7.69	85500	130000	188000	85900	1620	3290	8190	49.6	221818	221640	565978	221774
TG(16:1_20:1_30:1)	TG	(16:1_20:1_30:1)	1052.97	51.4107	A	23.08	201000	505000	796000	674000	32400	20300	64500	9010	1.69273e+06	1.69255e+06	2.22907e+06	1.69268e+06
TG(16:1_20:3_20:3)	TG	(16:1_20:3_20:3)	904.752	38.5417	C	7.69	9820	305000	7070	296000	31700	22000	49500	41100	10363.6	10185.5	37432.2	10319.1
TG(16:1_30:1_18:2)	TG	(16:1_30:1_18:2)	1022.92	47.7862	A	23.08	353000	556000	954000	795000	5880	1070	25400	1070	1.43091e+06	1.43073e+06	1.96725e+06	1.43086e+06
TG(16:1_4:0_18:2)	TG	(16:1_4:0_18:2)	660.533	27.8238	A	23.08	1570000	2840000	2300000	3610000	10000	3900	20300	1640	3.47273e+06	3.47255e+06	7.22725e+06	3.47268e+06
TG(16:2_16:2_18:2)	TG	(16:2_16:2_18:2)	822.674	36.6606	A	46.15	14500000	15500000	9030000	9900000	687000	1770000	2420000	530000	8.63636e+06	8.63619e+06	16563614	8.63632e+06
TG(16:2_16:2_18:2)	TG	(16:2_16:2_18:2)	822.674	36.9585	A	30.77	2070000	2040000	1380000	3040000	238000	299000	330000	116000	236364	236185	334523	236319
TG(16:2_16:2_18:3)	TG	(16:2_16:2_18:3)	820.658	36.2057	A	30.77	761000	1920000	1890000	1730000	111000	368000	413000	204000	5600000	5.59982e+06	7243614	5.59996e+06
TG(16:2_16:2_18:3)	TG	(16:2_16:2_18:3)	820.658	36.2573	A	15.38	2230000	1920000	1470000	2140000	111000	203000	244000	111000	2.69091e+06	2.69073e+06	3383614	2.69086e+06
TG(16:2_18:2_16:3)	TG	(16:2_18:2_16:3)	820.658	35.9752	A	23.08	999000	1700000	1630000	1240000	199000	166000	266000	172000	3.56364e+06	3.56346e+06	4.28543e+06	3.56359e+06
TG(16:2_18:2_18:3)	TG	(16:2_18:2_18:3)	848.689	36.9071	A	92.31	22400000	39200000	42500000	49400000	3340000	6050000	8630000	2230000	4.83636e+07	4.83635e+07	65363614	4.83636e+07
TG(16:3_16:0_22:6)	TG	(16:3_16:0_22:6)	872.689	36.9225	B	7.69	2280000	1920000	717000	3070000	48100	40300	28400	47200	1.87273e+06	1.87255e+06	2.2618e+06	1.87268e+06
TG(16:3_18:2_18:3)	TG	(16:3_18:2_18:3)	846.674	36.5912	B	7.69	1310000	1190000	1520000	5180000	1000	10600	559000	9710	2400000	2.39982e+06	3.00725e+06	2.39996e+06
TG(17:0_15:0_21:0)	TG	(17:0_15:0_21:0)	876.815	45.4438	C	7.69	46900	65300	397000	177000	9170	14700	17200	15500	63454.5	63276.4	56341.3	63410
TG(17:0_16:1_18:1)	TG	(17:0_16:1_18:1)	844.752	40.7525	A	15.38	136	996000	1680000	796000	50600	372000	363000	111000	4818.18	4640	92614	4773.64
TG(17:0_18:1_18:1)	TG	(17:0_18:1_18:1)	872.783	41.858	A	7.69	7650000	7190000	7330000	5640000	754000	506000	842000	111000	3000000	2.99982e+06	4.37089e+06	2.99996e+06
TG(17:0_18:1_18:1)	TG	(17:0_18:1_18:1)	872.783	42.0189	A	7.69	24200000	12300000	13300000	7280000	630000	528000	862000	404000	9.47273e+06	9.47255e+06	1.30545e+07	9.47268e+06
TG(17:0_18:1_18:1)	TG	(17:0_18:1_18:1)	872.783	42.3124	A	61.54	115000000	109000000	124000000	109000000	3510000	2160000	6000000	1250000	5.27273e+07	5.27271e+07	4.16363e+07	5.27272e+07
TG(17:0_18:1_18:2)	TG	(17:0_18:1_18:2)	870.768	41.0036	A	30.77	56000000	53300000	61600000	63000000	3620000	2510000	6170000	1850000	2.29091e+07	2.29089e+07	2.55818e+07	2.2909e+07
TG(17:0_18:1_18:2)	TG	(17:0_18:1_18:2)	870.768	41.1863	A	38.46	196000000	243000000	237000000	203000000	8960000	7500000	19600000	4360000	8.90909e+07	8.90907e+07	9.89091e+07	8.90909e+07
TG(17:0_18:1_18:2)	TG	(17:0_18:1_18:2)	870.768	41.2317	A	92.31	196000000	243000000	237000000	229000000	8960000	7500000	19600000	4360000	8.90909e+07	8.90907e+07	9.89091e+07	8.90909e+07
TG(17:0_18:1_18:2)	TG	(17:0_18:1_18:2)	870.768	41.274	A	92.31	196000000	243000000	237000000	229000000	8960000	7500000	19600000	4360000	8.90909e+07	8.90907e+07	9.89091e+07	8.90909e+07
TG(17:0_18:1_20:4)	TG	(17:0_18:1_20:4)	894.768	40.7829	A	15.38	1130000	1300000	1380000	1140000	15100	15500	38300	28400	272727	272549	378159	272683
TG(17:0_18:1_22:6)	TG	(17:0_18:1_22:6)	918.768	40.034	A	7.69	5110000	5490000	5210000	5320000	100000	42400	85400	66500	1.47818e+06	1.478e+06	1.60907e+06	1.47814e+06
TG(17:0_18:2_18:2)	TG	(17:0_18:2_18:2)	868.752	40.106	A	84.62	119000000	140000000	127000000	126000000	5380000	8130000	20000000	3820000	4.69091e+07	4.69089e+07	5.21818e+07	4.6909e+07
TG(17:0_18:2_18:3)	TG	(17:0_18:2_18:3)	866.736	39.4363	A	7.69	2460000	90700	3400000	76700	14400	50700	1080000	38800	23818.2	23640	91068.5	23773.6
TG(17:1_16:2_18:2)	TG	(17:1_16:2_18:2)	838.705	38.3141	A	7.69	224000	677000	289000	602000	127000	125000	8040	13700	146364	146185	205978	146319
TG(17:1_18:1_18:2)	TG	(17:1_18:1_18:2)	868.752	39.6217	A	7.69	1040	2050000	5350	417000	299000	458000	708000	165000	31272.7	31094.5	52523.1	31228.2
TG(17:1_18:1_18:2)	TG	(17:1_18:1_18:2)	868.752	39.8582	A	53.85	119000000	97900000	109000000	104000000	449000	5690000	13500000	3140000	3.32727e+07	3.32725e+07	3.69091e+07	3.32727e+07
TG(17:1_18:1_18:2)	TG	(17:1_18:1_18:2)	868.752	39.8928	A	76.92	119000000	84100000	109000000	104000000	449000	5690000	13500000	3140000	3.32727e+07	3.32725e+07	3.69091e+07	3.32727e+07
TG(17:1_18:1_18:2)	TG	(17:1_18:1_18:2)	868.752	40.0235	A	15.38	119000000	140000000	127000000	126000000	5380000	8130000	20000000	3820000	4.69091e+07	4.69089e+07	4.52727e+07	4.6909e+07
TG(17:1_18:1_18:2)	TG	(17:1_18:1_18:2)	868.752	40.9927	A	7.69	476000	320000	149000	516000	17400	18700	53600	12500	214545	214367	397432	214501
TG(17:1_18:1_20:4)	TG	(17:1_18:1_20:4)	892.752	39.5284	A	7.69	350000	121000	224000	238000	22300	548	498	278	470.909	292.727	20339.5	426.364
TG(17:1_18:2_18:2)	TG	(17:1_18:2_18:2)	866.736	39.0002	A	61.54	103000000	104000000	101000000	105000000	4730000	5620000	11700000	2260000	3.90909e+07	3.90907e+07	4.52727e+07	3.90909e+07
TG(17:1_18:2_18:2)	TG	(17:1_18:2_18:2)	866.736	39.0237	A	84.62	103000000	104000000	101000000	105000000	4730000	5620000	11700000	2260000	3.90909e+07	3.90907e+07	4.52727e+07	3.90909e+07
TG(17:1_18:2_18:3)	TG	(17:1_18:2_18:3)	864.721	38.1412	A	23.08	26100000	1280000	3360000	14200000	610000	356000	1520000	47400	8.41818e+06	8.418e+06	8.23634e+06	8.41814e+06
TG(17:1_18:2_20:5)	TG	(17:1_18:2_20:5)	888.721	38.3502	A	7.69	2170000	801000	1430000	723000	48200	24100	58000	33900	135636	135458	131841	135592
TG(17:1_18:2_22:6)	TG	(17:1_18:2_22:6)	914.736	38.0251	A	7.69	4030000	3250000	1900000	4570000	872	9220	19400	59700	1.57273e+06	1.57255e+06	2.83816e+06	1.57268e+06
TG(17:1_18:2_22:6)	TG	(17:1_18:2_22:6)	914.736	38.2847	A	30.77	1930000	1810000	1770000	551000	17300	4250	6760	11900	669091	668913	774523	669046
TG(17:1_18:2_22:6)	TG	(17:1_18:2_22:6)	914.736	38.3392	A	15.38	1930000	1810000	1770000	551000	17300	4250	6760	8320	669091	668913	774523	669046
TG(17:2_18:2_18:2)	TG	(17:2_18:2_18:2)	864.721	37.8889	A	7.69	83800	8530	32900	216000	78400	65500	59.8	3.94	3781.82	3603.64	44304.9	3737.27
TG(17:2_18:2_18:2)	TG	(17:2_18:2_18:2)	864.721	37.9643	A	53.85	26100000	28000000	15200000	5520000	112000	914000	1370000	202000	1.00182e+07	1.0018e+07	1.41091e+07	1.00181e+07
TG(17:2_18:2_18:3)	TG	(17:2_18:2_18:3)	862.705	37.27	A	46.15	3850000	3780000	4450000	4660000	98500	150000	259000	61700	3.25455e+06	3.25437e+06	4.12725e+06	3.2545e+06
TG(17:2_18:2_20:5)	TG	(17:2_18:2_20:5)	886.705	37.6007	A	15.38	2120000	2260000	1710000	1860000	20200	32100	31600	17600	1400000	1.39982e+06	1903614	1.39996e+06
TG(17:2_20:1_28:1)	TG	(17:2_20:1_28:1)	1036.94	48.1666	B	7.69	14100	21600	30700	20100	0.00856	0.121	1040		56000	55821.8	73868.5	55955.5
TG(18:0_16:0_18:3)	TG	(18:0_16:0_18:3)	856.752	43.0396	C	7.69	1570000	1710000	1850000	2080000	496000	380000	821000	261000	173273	173095	158705	173228
TG(18:0_16:1_18:3)	TG	(18:0_16:1_18:3)	854.736	40.751	C	7.69	155000	334000	335000	376000	158000	301000	648000	169000	47636.4	47458.2	335614	47591.8
TG(18:0_16:1_18:4)	TG	(18:0_16:1_18:4)	852.721	39.9994	C	23.08	7170000	5810000	6210000	5750000	8530000	11100000	7730000	4950000	447273	447095	252705	447228
TG(18:0_17:1_18:2)	TG	(18:0_17:1_18:2)	870.768	42.2222	A	7.69	165000	103000	68500	235000	19000	12100	41700	6690	1.13455e+08	1.13454e+08	1.13673e+08	1.13455e+08
TG(18:0_18:0_18:1)	TG	(18:0_18:0_18:1)	888.815	44.2536	A	53.85	91000000	54600000	115000000	101000000	295000	892000	1190000	800000	7.54545e+07	7.54544e+07	9.74545e+07	7.54545e+07
TG(18:0_18:0_18:1)	TG	(18:0_18:0_18:1)	888.815	44.36	A	69.23	91000000	107000000	115000000	101000000	1030000	892000	1190000	800000	7.54545e+07	7.54544e+07	9.74545e+07	7.54545e+07
TG(18:0_18:0_18:1)	TG	(18:0_18:0_18:1)	888.815	44.4171	A	53.85	91000000	8760000	53300000	101000000	549000	566000	1660000	800000	7.54545e+07	7.54544e+07	5.18727e+07	7.54545e+07
TG(18:0_18:0_18:1)	TG	(18:0_18:0_18:1)	888.815	44.4606	A	61.54	91000000	8760000	53300000	101000000	549000	566000	1660000	800000	7.54545e+07	7.54544e+07	5.18727e+07	7.54545e+07
TG(18:0_18:0_18:1)	TG	(18:0_18:0_18:1)	888.815	45.0458	A	7.69	181000	785000	107000	139000	19600	9550	46900	22500	749091	748913	1.16725e+06	749046
TG(18:0_18:0_18:1)	TG	(18:0_18:0_18:1)	888.815	45.1566	A	7.69	429000	203000	249000	233000	20000	19100	22200	11400	360000	359822	890887	359955
TG(18:0_18:0_18:2)	TG	(18:0_18:0_18:2)	886.799	43.2958	A	23.08	148000000	263000000	226000000	208000000	4570000	3570000	9710000	1440000	1.18545e+08	1.18545e+08	1.48909e+08	118545410
TG(18:0_18:0_18:2)	TG	(18:0_18:0_18:2)	886.799	43.3574	A	7.69	86500000	68200000	78500000	5020000	472000	1090000	2580000	964000	3.36364e+07	3.36362e+07	3.87273e+07	3.36363e+07
TG(18:0_18:0_20:1)	TG	(18:0_18:0_20:1)	916.846	46.0468	A	46.15	6280000	5460000	11300000	2980000	108000	79500	164000	42200	8.03636e+06	8.03619e+06	6.54543e+06	8.03632e+06
TG(18:0_18:0_22:6)	TG	(18:0_18:0_22:6)	934.799	41.7741	A	7.69	794000	718000	956000	792000	5130	4280	14500	15900	210909	210731	265432	210865
TG(18:0_18:0_22:6)	TG	(18:0_18:0_22:6)	934.799	42.2733	A	15.38	2230000	2540000	2850000	2620000	31000	10300	39000	27600	714545	714367	1.39452e+06	714501
TG(18:0_18:0_22:6)	TG	(18:0_18:0_22:6)	934.799	42.3663	A	15.38	2230000	3310000	2850000	2620000	31000	17100	39000	30000	1.39636e+06	1.39619e+06	1.93998e+06	1.39632e+06
TG(18:0_18:0_22:6)	TG	(18:0_18:0_22:6)	934.799	42.4977	A	15.38	416000	924000	1010000	43300	5240	1750	5470	8530	15290.9	15112.7	147095	15246.4
TG(18:0_18:0_23:0)	TG	(18:0_18:0_23:0)	960.909	50.4729	A	7.69	9060	12400	38000	20800	2990	1040	5970	4620	19818.2	19640	29850.4	19773.6
TG(18:0_18:0_24:0)	TG	(18:0_18:0_24:0)	974.924	51.4172	A	7.69	18700	34500	33300	30300	1290	990	2330	58.6	29818.2	29640	61577.6	29773.6
TG(18:0_18:1_18:1)	TG	(18:0_18:1_18:1)	886.799	43.2037	A	53.85	148000000	263000000	226000000	208000000	4570000	3570000	9710000	1440000	1.18545e+08	1.18545e+08	1.48909e+08	118545410
TG(18:0_18:1_18:1)	TG	(18:0_18:1_18:1)	886.799	43.8707	A	7.69	90600	188000	57400	2400	10800	6430	11500	3940	46181.8	46003.6	82341.3	46137.3
TG(18:0_18:1_18:1)	TG	(18:0_18:1_18:1)	886.799	43.9614	A	7.69	280000	621000	427000	352000	16700	18500	34300	14300	147091	146913	182341	147046
TG(18:0_18:1_18:2)	TG	(18:0_18:1_18:2)	884.783	40.213	B	7.69	639000	733000	1090000	1400000	314000	244000	1230	209000	0	178.182	22.3636	44.5455
TG(18:0_18:1_18:2)	TG	(18:0_18:1_18:2)	884.783	41.4608	A	61.54	579000000	530000000	528000000	580000000	52800000	27800000	64600000	3980000	1.00909e+08	1.00909e+08	1.22909e+08	1.00909e+08
TG(18:0_18:1_18:2)	TG	(18:0_18:1_18:2)	884.783	41.6779	A	30.77	673000000	810000000	704000000	724000000	58500000	50700000	118000000	39200000	2.47273e+08	2.47273e+08	2.78727e+08	2.47273e+08
TG(18:0_18:1_18:2)	TG	(18:0_18:1_18:2)	884.783	41.7269	A	61.54	673000000	810000000	704000000	724000000	58500000	50700000	118000000	38600000	1.58364e+08	1.58363e+08	1.89818e+08	1.58364e+08
TG(18:0_18:1_18:2)	TG	(18:0_18:1_18:2)	884.783	41.7987	A	46.15	673000000	810000000	754000000	724000000	58500000	60400000	118000000	39600000	2.47273e+08	2.47273e+08	2.78727e+08	2.47273e+08
TG(18:0_18:1_18:2)	TG	(18:0_18:1_18:2)	884.783	41.9047	A	38.46	472000000	786000000	49000000	130000000	54400000	92700000	95500000	255000	8.81818e+07	88181640	2.41891e+08	8.81818e+07
TG(18:0_18:1_18:2)	TG	(18:0_18:1_18:2)	884.783	41.9989	A	15.38	310000000	333000000	416000000	359000000	21900000	11400000	27400000	190000	8.81818e+07	88181640	12363614	8.81818e+07
TG(18:0_18:1_18:2)	TG	(18:0_18:1_18:2)	884.783	42.2676	A	15.38	47800000	4220000	56500000	2430000	72200	341000	241000	574000	4.03636e+07	4.03635e+07	8.44182e+07	4.03636e+07
TG(18:0_18:1_18:2)	TG	(18:0_18:1_18:2)	884.783	42.5295	A	23.08	9530000	10800000	9490000	7650000	478000	595000	803000	343000	3.36364e+06	3.36346e+06	1.48363e+07	3.36359e+06
TG(18:0_18:1_18:2)	TG	(18:0_18:1_18:2)	884.783	42.6547	A	23.08	4540000	1990000	3550000	5760000	275000	85500	312000	85700	829091	828913	4979614	829046
TG(18:0_18:1_18:2)	TG	(18:0_18:1_18:2)	884.783	43.1289	A	7.69	849000	1210000	480000	1610000	57800	61600	126000	56300	452727	452549	972705	452683
TG(18:0_18:1_18:2)	TG	(18:0_18:1_18:2)	884.783	43.5816	A	7.69	969000	698000	580000	226000	39600	45700	78600	22300	180545	180367	744159	180501
TG(18:0_18:1_18:2)	TG	(18:0_18:1_18:2)	884.783	44.1253	A	7.69	524000	684000	625000	640000	33800	51000	70000	30500	274545	274367	547250	274501
TG(18:0_18:1_18:3)	TG	(18:0_18:1_18:3)	882.768	41.2887	A	23.08	33700000	27400000	49300000	410000	820000	1070000	1580000	1130000	1.89091e+07	1.89089e+07	4.74363e+07	1.8909e+07
TG(18:0_18:1_20:1)	TG	(18:0_18:1_20:1)	914.83	44.2525	A	76.92	60900000	106000000	97100000	110000000	700000	452000	1570000	520000	7.69091e+07	7.69089e+07	1.09818e+08	7.6909e+07
TG(18:0_18:1_20:1)	TG	(18:0_18:1_20:1)	914.83	44.3043	A	53.85	21100000	106000000	97100000	110000000	780000	519000	1570000	520000	7.69091e+07	7.69089e+07	1.09818e+08	7.6909e+07
TG(18:0_18:1_20:5)	TG	(18:0_18:1_20:5)	906.768	40.632	A	7.69	2200000	2130000	2130000	1900000	175000	72900	102000	331000	600000	599822	678159	599955
TG(18:0_18:1_22:1)	TG	(18:0_18:1_22:1)	942.861	45.8971	A	30.77	10800000	11100000	14500000	9030000	197000	102000	290000	66300	1.52727e+07	1.52725e+07	2.13091e+07	1.52727e+07
TG(18:0_18:1_22:5)	TG	(18:0_18:1_22:5)	934.799	41.3108	A	38.46	13900000	14300000	14700000	13500000	283000	109000	224000	209000	6000000	5.99982e+06	6.81816e+06	5.99996e+06
TG(18:0_18:1_22:5)	TG	(18:0_18:1_22:5)	934.799	41.5948	A	15.38	323000	592000	335000	356000	17100	86.9	16700	30000	88363.6	88185.5	150341	88319.1
TG(18:0_18:1_22:5)	TG	(18:0_18:1_22:5)	934.799	41.8762	A	15.38	672000	1230000	930000	453000	5150	4290	14700	15900	223636	223458	190887	223592
TG(18:0_18:1_22:6)	TG	(18:0_18:1_22:6)	932.783	41.0754	A	30.77	387000	473000	587000	546000	70400	30200	39000	62300	32909.1	32730.9	21977.6	32864.5
TG(18:0_18:1_24:6)	TG	(18:0_18:1_24:6)	960.815	42.3174	A	38.46	213000	238000	402000	282000	0.739	5.23	7400	6030	158182	158004	157978	158137
TG(18:0_18:1_24:6)	TG	(18:0_18:1_24:6)	960.815	42.348	A	23.08	187000	238000	142000	189000	0.0497	0.351	149	6010	30181.8	30003.6	49977.6	30137.3
TG(18:0_18:1_25:1)	TG	(18:0_18:1_25:1)	984.909	48.2309	A	23.08	194000	257000	415000	266000	6830	4410	20400	7300	581818	581640	850887	581774
TG(18:0_18:1_26:1)	TG	(18:0_18:1_26:1)	998.924	49.3051	A	23.08	304000	493000	783000	576000	15200	12100	26000	9790	923636	923458	1165614	923592
TG(18:0_18:1_26:1)	TG	(18:0_18:1_26:1)	998.924	49.3263	A	7.69	304000	493000	783000	576000	15200	12100	26000	9790	923636	923458	1165614	923592
TG(18:0_18:1_28:8)	TG	(18:0_18:1_28:8)	1012.85	42.6434	A	61.54	560000	702000	733000	686000	881			0	358182	358004	429069	358137
TG(18:0_18:1_30:1)	TG	(18:0_18:1_30:1)	1054.99	53.0079	A	23.08	166000	212000	173000	364000	6270	770	5840		467273	467095	617614	467228
TG(18:0_18:2_16:3)	TG	(18:0_18:2_16:3)	852.721	39.1062	A	7.69	62300000	37500000	48300000	61300000	379000	2040000	4160000	961000	2.10909e+07	2.10907e+07	2.17091e+07	2.10909e+07
TG(18:0_18:2_18:2)	TG	(18:0_18:2_18:2)	882.768	40.9532	A	7.69	7690000	448000000	667000000	629000000	42500000	50900000	65500000	22800000	6.09091e+06	6.09073e+06	5.7273e+06	6.09086e+06
TG(18:0_18:2_18:3)	TG	(18:0_18:2_18:3)	880.752	39.5551	A	46.15	1470000000	1330000000	1290000000	1400000000	212000000	184000000	224000000	132000000	1.89091e+08	1.89091e+08	9.05454e+07	1.89091e+08
TG(18:0_18:2_20:3)	TG	(18:0_18:2_20:3)	908.783	40.9799	A	15.38	50400000	54300000	53200000	54400000	631000	1040000	2100000	1010000	1.74545e+07	1.74544e+07	1.99454e+07	1.74545e+07
TG(18:0_18:2_20:4)	TG	(18:0_18:2_20:4)	906.768	40.1345	A	23.08	114000000	103000000	111000000	103000000	2420000	2020000	2670000	1500000	4.12727e+07	4.12725e+07	4.41818e+07	4.12727e+07
TG(18:0_18:2_22:4)	TG	(18:0_18:2_22:4)	934.799	41.2439	A	30.77	13900000	14300000	14700000	13500000	283000	109000	224000	209000	6000000	5.99982e+06	6.81816e+06	5.99996e+06
TG(18:0_18:2_22:5)	TG	(18:0_18:2_22:5)	932.783	40.7072	A	7.69	1340000	1810000	1440000	1360000	136000	199	12600	127000	361818	361640	396341	361774
TG(18:0_18:2_22:5)	TG	(18:0_18:2_22:5)	932.783	40.8175	A	15.38	182000	1130000	1330000	634000	53500	52.1	11400	80000	138909	138731	106159	138865
TG(18:0_18:2_22:6)	TG	(18:0_18:2_22:6)	930.768	40.0669	A	15.38	23000000	31100000	25700000	17700000	591000	373000	497000	563000	9.63636e+06	9.63619e+06	1.12363e+07	9.63632e+06
TG(18:0_18:2_22:6)	TG	(18:0_18:2_22:6)	930.768	40.0916	A	46.15	23000000	31100000	25700000	17700000	591000	373000	497000	563000	9.63636e+06	9.63619e+06	1.12363e+07	9.63632e+06
TG(18:0_19:0_18:1)	TG	(18:0_19:0_18:1)	902.83	44.8831	A	23.08	2240000	2250000	3870000	2220000	52100	32800	76600	48100	3.34545e+06	3.34528e+06	5.05634e+06	3345410
TG(18:0_19:0_18:1)	TG	(18:0_19:0_18:1)	902.83	45.2366	A	53.85	3610000	6590000	6150000	6920000	106000	85000	177000	86600	1.05636e+07	1.05635e+07	1.53854e+07	1.05636e+07
TG(18:0_20:0_18:1)	TG	(18:0_20:0_18:1)	916.846	46.2352	A	23.08	13400000	16700000	18900000	17400000	165000	56300	215000	121000	14800000	1.47998e+07	2.11454e+07	1.48e+07
TG(18:0_20:0_18:1)	TG	(18:0_20:0_18:1)	916.846	46.2657	A	23.08	13400000	16700000	18900000	17400000	165000	56300	215000	121000	14800000	1.47998e+07	2.11454e+07	1.48e+07
TG(18:0_20:0_18:2)	TG	(18:0_20:0_18:2)	914.83	44.7281	A	46.15	23500000	31100000	39300000	40500000	382000	356000	986000	263000	36000000	3.59998e+07	5.04182e+07	3.6e+07
TG(18:0_20:0_18:2)	TG	(18:0_20:0_18:2)	914.83	45.1667	A	15.38	1400000	323000	2590000	162000	46500	45300	60500	29600	689091	688913	1.96634e+06	689046
TG(18:0_20:1_18:2)	TG	(18:0_20:1_18:2)	912.815	42.7381	A	92.31	174000000	163000000	157000000	184000000	3320000	1790000	6980000	1520000	7.36364e+07	7.36362e+07	9.05454e+07	7.36363e+07
TG(18:0_20:1_18:2)	TG	(18:0_20:1_18:2)	912.815	43.0537	A	23.08	68200000	49300000	39500000	167000000	1910000	1490000	2140000	1450000	4.56364e+07	4.56362e+07	6.89091e+07	4.56363e+07
TG(18:0_20:1_18:2)	TG	(18:0_20:1_18:2)	912.815	43.1247	A	61.54	68200000	49300000	151000000	167000000	1910000	2050000	4090000	1450000	7.14545e+07	7.14544e+07	8.90909e+07	7.14545e+07
TG(18:0_20:1_22:6)	TG	(18:0_20:1_22:6)	960.815	42.8702	A	30.77	1280000	2010000	2160000	2010000	15700	4890	17500	7700	387273	387095	810887	387228
TG(18:0_20:1_22:6)	TG	(18:0_20:1_22:6)	960.815	42.9093	A	7.69	1280000	2010000	2160000	2010000	15700	4890	17500	7700	983636	983458	1.40725e+06	983592
TG(18:0_20:2_20:2)	TG	(18:0_20:2_20:2)	938.83	43.5687	A	61.54	13300000	24800000	18800000	31200000	214000	160000	637000	152000	2.05455e+07	2.05453e+07	2.81454e+07	20545410
TG(18:0_21:0_18:1)	TG	(18:0_21:0_18:1)	930.861	46.5006	A	7.69	553000	554000	832000	684000	41000	53900	30200	64100	912727	912549	1.22725e+06	912683
TG(18:0_21:0_18:1)	TG	(18:0_21:0_18:1)	930.861	46.5835	A	7.69	553000	554000	832000	684000	70900	57600	96300	59000	912727	912549	1.45452e+06	912683
TG(18:0_21:0_18:1)	TG	(18:0_21:0_18:1)	930.861	46.6988	A	23.08	1340000	930000	272000	1150000	78200	53400	115000	54000	2.98182e+06	2981640	2.77452e+06	2.98177e+06
TG(18:0_21:0_18:1)	TG	(18:0_21:0_18:1)	930.861	46.7293	A	15.38	1340000	930000	272000	1150000	78200	53400	115000	54000	2.98182e+06	2981640	2.77452e+06	2.98177e+06
TG(18:0_21:0_18:2)	TG	(18:0_21:0_18:2)	928.846	45.4346	A	15.38	3080000	5340000	7370000	5800000	53000	28000	26100	21300	8.65455e+06	8.65437e+06	1.23909e+07	8.6545e+06
TG(18:0_22:0_18:1)	TG	(18:0_22:0_18:1)	944.877	47.7131	A	7.69	247000	459000	351000	310000	17200	9250	12900	20100	1.69273e+06	1.69255e+06	1.58907e+06	1.69268e+06
TG(18:0_22:1_30:1)	TG	(18:0_22:1_30:1)	1111.05	56.4274	A	30.77	30000	22800	83400	55800	792	1050	1320	0	189091	188913	200159	189046
TG(18:0_23:0_18:1)	TG	(18:0_23:0_18:1)	958.893	48.586	A	15.38	30400	20600	79400	35100	810	717	0	19.7	53636.4	53458.2	94388.5	53591.8
TG(18:0_23:0_18:1)	TG	(18:0_23:0_18:1)	958.893	48.6076	A	7.69	1330000	32300	161000	137000	5970	13500	9250	13800	292727	292549	1.44852e+06	292683
TG(18:0_23:0_18:2)	TG	(18:0_23:0_18:2)	956.877	47.2649	A	23.08	145000	866000	1300000	462000	32400	15600	46400	10200	861818	861640	1.49834e+06	861774
TG(18:0_23:1_18:2)	TG	(18:0_23:1_18:2)	954.861	45.2206	A	30.77	2180000	2400000	3330000	2810000	51300	29100	84700	24200	3800000	3.79982e+06	5.45998e+06	3.79996e+06
TG(18:0_24:0_18:1)	TG	(18:0_24:0_18:1)	972.909	49.4278	A	23.08	23300	258000	276000	221000	7030	9200	14800	10700	560000	559822	925432	559955
TG(18:0_24:0_18:1)	TG	(18:0_24:0_18:1)	972.909	49.5667	A	61.54	808000	1120000	1640000	1230000	37800	39300	40500	34900	3.36364e+06	3.36346e+06	3.81634e+06	3.36359e+06
TG(18:0_24:0_18:1)	TG	(18:0_24:0_18:1)	972.909	49.7251	A	30.77	527000	199000	546000	550000	26000	24400	35700	21700	1.56364e+06	1.56346e+06	1.68907e+06	1.56359e+06
[truncated: 1,198 more rows]

## Sheet: Supplementary_File-3
#METABOLOMICS WORKBENCH	DATATRACK_ID:1933	STUDY_ID:ST001324	ANALYSIS_ID:AN002201	PROJECT_ID:PR000901
VERSION	1
CREATED_ON	April 17, 2025, 06:35 PM
[truncated: 2,381 more rows]

## Sheet: Supplementary_File-4
LipidMolec	intensity[s1]	intensity[s2]	intensity[s3]	intensity[s4]	intensity[s5]	intensity[s6]	intensity[s7]	intensity[s8]	intensity[s9]	intensity[s10]	intensity[s11]	intensity[s12]
[truncated: 9 more rows]
